# Supplementary material for: Building resiliency in conifer forests: Interior spruce crosses among weevil resistant and susceptible parents produce hybrids appropriate for multi-trait selection
Source: PLoS One. 2022 Dec 2;17(12):e0263488. doi: 10.1371/journal.pone.0263488 (PMC9718410; doi:10.1371/journal.pone.0263488)
Supplement: S1 Dataset — (CSV) [file pone.0263488.s007.csv]

ID	Female	Male	Elevation - Female	Elevation - Male	Cross_type	Replication	Plot	A00	E00	HT4	HT5	A00 (normal score)	E00 (normal score)	row	col
10001	1	21	610	732	RxR	1	A_1	0	0	69	92	-0.782889953	-0.782889953	6	5
10002	1	21	610	732	RxR	1	A_1	0	0	70	91	-0.782889953	-0.782889953	7	5
10003	1	21	610	732	RxR	1	A_1	0	0	72	90	-0.782889953	-0.782889953	8	5
10004	1	21	610	732	RxR	1	A_1	0	0	98	125	-0.782889953	-0.782889953	9	5
10005	1	21	610	732	RxR	1	A_1	0	0	80	104	-0.782889953	-0.782889953	10	5
10006	1	21	610	732	RxR	1	A_1	1	2	69	90	0.202847986	0.750266972	10	4
10007	1	21	610	732	RxR	1	A_1	0	0	78	108	-0.782889953	-0.782889953	9	4
10008	1	21	610	732	RxR	1	A_1	0	0	75	96	-0.782889953	-0.782889953	8	4
10009	1	21	610	732	RxR	1	A_1	0	0	83	110	-0.782889953	-0.782889953	7	4
10010	1	21	610	732	RxR	1	A_1	0	0	85	109	-0.782889953	-0.782889953	6	4
10011	1	21	610	732	RxR	1	A_1	0	0	80	104	-0.782889953	-0.782889953	6	3
10012	1	21	610	732	RxR	1	A_1	0	0	92	132	-0.782889953	-0.782889953	7	3
10013	1	21	610	732	RxR	1	A_1	2	4	55	76	1.05914242	1.680931762	8	3
10014	1	21	610	732	RxR	1	A_1	0	0	74	93	-0.782889953	-0.782889953	9	3
10015	1	21	610	732	RxR	1	A_1	0	0	78	90	-0.782889953	-0.782889953	10	3
10016	1	21	610	732	RxR	1	A_1	0	0	68	100	-0.782889953	-0.782889953	10	2
10017	1	21	610	732	RxR	1	A_1	1	1	51	67	0.202847986	0.243297122	9	2
10018	1	21	610	732	RxR	1	A_1	1	1	73	86	0.202847986	0.243297122	8	2
10019	1	21	610	732	RxR	1	A_1	0	0	94	121	-0.782889953	-0.782889953	7	2
10020	1	21	610	732	RxR	1	A_1	0	0	84	113	-0.782889953	-0.782889953	6	2
10021	1	21	610	732	RxR	1	A_1	2	2	90	124	1.05914242	0.750266972	6	1
10022	1	21	610	732	RxR	1	A_1	2	3	71	84	1.05914242	1.279026375	7	1
10023	1	21	610	732	RxR	1	A_1	0	0	70	106	-0.782889953	-0.782889953	8	1
10024	1	21	610	732	RxR	1	A_1	0	0	80	114	-0.782889953	-0.782889953	9	1
10025	1	21	610	732	RxR	1	A_1	2	5	60	84	1.05914242	2.258050009	10	1
10026	1	21	610	732	RxR	2	B_1	0	0	83	99	-0.795480431	-0.795480431	41	45
10027	1	21	610	732	RxR	2	B_1	0	0	27	32	-0.795480431	-0.795480431	42	45
10028	1	21	610	732	RxR	2	B_1	0	0	86	108	-0.795480431	-0.795480431	43	45
10029	1	21	610	732	RxR	2	B_1	0	0	81	98	-0.795480431	-0.795480431	44	45
10030	1	21	610	732	RxR	2	B_1	0	0	58	73	-0.795480431	-0.795480431	45	45
10031	1	21	610	732	RxR	2	B_1	0	0	70	85	-0.795480431	-0.795480431	45	44
10032	1	21	610	732	RxR	2	B_1	2	3	73	95	1.005862791	1.167374272	44	44
10033	1	21	610	732	RxR	2	B_1	1	1	71	86	0.156169379	0.236067869	43	44
10034	1	21	610	732	RxR	2	B_1	0	0	105	126	-0.795480431	-0.795480431	42	44
10035	1	21	610	732	RxR	2	B_1	0	0	82	95	-0.795480431	-0.795480431	41	44
10036	1	21	610	732	RxR	2	B_1	0	0	76	89	-0.795480431	-0.795480431	41	43
10037	1	21	610	732	RxR	2	B_1	1	1	74	93	0.156169379	0.236067869	42	43
10038	1	21	610	732	RxR	2	B_1	0	0	71	83	-0.795480431	-0.795480431	43	43
10039	1	21	610	732	RxR	2	B_1	0	0	81	91	-0.795480431	-0.795480431	44	43
10040	1	21	610	732	RxR	2	B_1	0	0	55	68	-0.795480431	-0.795480431	45	43
10041	1	21	610	732	RxR	2	B_1	0	0	81	98	-0.795480431	-0.795480431	45	42
10042	1	21	610	732	RxR	2	B_1	0	0	86	105	-0.795480431	-0.795480431	44	42
10043	1	21	610	732	RxR	2	B_1	2	4	70	82	1.005862791	1.576528015	43	42
10044	1	21	610	732	RxR	2	B_1	0	0	73	88	-0.795480431	-0.795480431	42	42
10045	1	21	610	732	RxR	2	B_1	0	0	68	75	-0.795480431	-0.795480431	41	42
10046	1	21	610	732	RxR	2	B_1	0	0	78	99	-0.795480431	-0.795480431	41	41
10047	1	21	610	732	RxR	2	B_1	0	0	84	99	-0.795480431	-0.795480431	42	41
10048	1	21	610	732	RxR	2	B_1	1	3	68	84	0.156169379	1.167374272	43	41
10049	1	21	610	732	RxR	2	B_1	0	0	78	100	-0.795480431	-0.795480431	44	41
10050	1	21	610	732	RxR	2	B_1	0	0	43	56	-0.795480431	-0.795480431	45	41
10051	1	21	610	732	RxR	3	C_1	0	0	63	80	-0.858635453	-0.856917958	56	35
10052	1	21	610	732	RxR	3	C_1	0	0	56	66	-0.858635453	-0.856917958	57	35
10053	1	21	610	732	RxR	3	C_1	0	0	58	64	-0.858635453	-0.856917958	58	35
10054	1	21	610	732	RxR	3	C_1	2	3	64	71	0.986010839	0.877506535	59	35
10055	1	21	610	732	RxR	3	C_1	0	0	64	72	-0.858635453	-0.856917958	60	35
10056	1	21	610	732	RxR	3	C_1	0	0	48	52	-0.858635453	-0.856917958	59	34
10057	1	21	610	732	RxR	3	C_1	0	0	48	53	-0.858635453	-0.856917958	58	34
10058	1	21	610	732	RxR	3	C_1	0	0	59	66	-0.858635453	-0.856917958	57	34
10059	1	21	610	732	RxR	3	C_1	0	0	72	84	-0.858635453	-0.856917958	56	34
10060	1	21	610	732	RxR	3	C_1	2	2	70	84	0.986010839	0.459182431	56	33
10061	1	21	610	732	RxR	3	C_1	0	0	52	57	-0.858635453	-0.856917958	57	33
10062	1	21	610	732	RxR	3	C_1	0	0	58	68	-0.858635453	-0.856917958	58	33
10063	1	21	610	732	RxR	3	C_1	1	2	61	68	0.09317988	0.459182431	59	33
10064	1	21	610	732	RxR	3	C_1	0	0	64	68	-0.858635453	-0.856917958	60	33
10065	1	21	610	732	RxR	3	C_1	0	0	49	52	-0.858635453	-0.856917958	60	32
10066	1	21	610	732	RxR	3	C_1	0	0	53	68	-0.858635453	-0.856917958	58	32
10067	1	21	610	732	RxR	3	C_1	0	0	65	72	-0.858635453	-0.856917958	57	32
10068	1	21	610	732	RxR	3	C_1	1	1	59	67	0.09317988	0.078629325	56	32
10069	1	21	610	732	RxR	3	C_1	0	0	63	69	-0.858635453	-0.856917958	56	31
10070	1	21	610	732	RxR	3	C_1	1	1	53	59	0.09317988	0.078629325	59	31
10071	1	21	610	732	RxR	3	C_1	0	0	64	70	-0.858635453	-0.856917958	60	31
10072	1	29	610	762	RxR	1	A_2	2	2	69	76	1.05914242	0.750266972	11	25
10073	1	29	610	762	RxR	1	A_2	0	0	76	88	-0.782889953	-0.782889953	13	25
10074	1	29	610	762	RxR	1	A_2	0	0	95	115	-0.782889953	-0.782889953	14	25
10075	1	29	610	762	RxR	1	A_2	0	0	88	107	-0.782889953	-0.782889953	15	25
10076	1	29	610	762	RxR	1	A_2	0	0	75	88	-0.782889953	-0.782889953	15	24
10077	1	29	610	762	RxR	1	A_2	0	0	98	130	-0.782889953	-0.782889953	14	24
10078	1	29	610	762	RxR	1	A_2	0	0	83	95	-0.782889953	-0.782889953	13	24
10079	1	29	610	762	RxR	1	A_2	0	0	70	79	-0.782889953	-0.782889953	12	24
10080	1	29	610	762	RxR	1	A_2	1	1	77	86	0.202847986	0.243297122	11	24
10081	1	29	610	762	RxR	1	A_2	0	0	77	86	-0.782889953	-0.782889953	11	23
10082	1	29	610	762	RxR	1	A_2	0	0	71	80	-0.782889953	-0.782889953	12	23
10083	1	29	610	762	RxR	1	A_2	2	2	63	68	1.05914242	0.750266972	13	23
10084	1	29	610	762	RxR	1	A_2	0	0	70	80	-0.782889953	-0.782889953	14	23
10085	1	29	610	762	RxR	1	A_2	0	0	69	74	-0.782889953	-0.782889953	15	23
10086	1	29	610	762	RxR	1	A_2	2	2	66	77	1.05914242	0.750266972	15	22
10087	1	29	610	762	RxR	1	A_2	1	1	70	80	0.202847986	0.243297122	14	22
10088	1	29	610	762	RxR	1	A_2	0	0	78	90	-0.782889953	-0.782889953	13	22
10089	1	29	610	762	RxR	1	A_2	1	2	69	88	0.202847986	0.750266972	12	22
10090	1	29	610	762	RxR	1	A_2	0	0	64	70	-0.782889953	-0.782889953	11	22
10091	1	29	610	762	RxR	1	A_2	0	0	90	100	-0.782889953	-0.782889953	11	21
10092	1	29	610	762	RxR	1	A_2	2	3	70	79	1.05914242	1.279026375	12	21
10093	1	29	610	762	RxR	1	A_2	1	1	80	95	0.202847986	0.243297122	13	21
10094	1	29	610	762	RxR	1	A_2	1	1	75	84	0.202847986	0.243297122	14	21
10095	1	29	610	762	RxR	1	A_2	0	0	72	81	-0.782889953	-0.782889953	15	21
10096	1	29	610	762	RxR	2	B_2	0	0	60	77	-0.795480431	-0.795480431	38	45
10097	1	29	610	762	RxR	2	B_2	0	0	76	86	-0.795480431	-0.795480431	39	45
10098	1	29	610	762	RxR	2	B_2	1	1	62	73	0.156169379	0.236067869	40	45
10099	1	29	610	762	RxR	2	B_2	0	0	85	99	-0.795480431	-0.795480431	40	44
10100	1	29	610	762	RxR	2	B_2	0	0	60	70	-0.795480431	-0.795480431	38	44
10101	1	29	610	762	RxR	2	B_2	0	0	86	109	-0.795480431	-0.795480431	37	44
10102	1	29	610	762	RxR	2	B_2	0	0	54	63	-0.795480431	-0.795480431	36	44
10103	1	29	610	762	RxR	2	B_2	2	2	93	108	1.005862791	0.702543488	36	43
10104	1	29	610	762	RxR	2	B_2	0	0	80	96	-0.795480431	-0.795480431	37	43
10105	1	29	610	762	RxR	2	B_2	0	0	85	102	-0.795480431	-0.795480431	38	43
10106	1	29	610	762	RxR	2	B_2	0	0	67	76	-0.795480431	-0.795480431	39	43
10107	1	29	610	762	RxR	2	B_2	0	0	65	75	-0.795480431	-0.795480431	40	43
10108	1	29	610	762	RxR	2	B_2	0	0	113	144	-0.795480431	-0.795480431	40	42
10109	1	29	610	762	RxR	2	B_2	0	0	85	98	-0.795480431	-0.795480431	39	42
10110	1	29	610	762	RxR	2	B_2	0	0	81	88	-0.795480431	-0.795480431	38	42
10111	1	29	610	762	RxR	2	B_2	0	0	58	73	-0.795480431	-0.795480431	37	42
10112	1	29	610	762	RxR	2	B_2	1	1	101	127	0.156169379	0.236067869	36	42
10113	1	29	610	762	RxR	2	B_2	0	0	61	74	-0.795480431	-0.795480431	36	41
10114	1	29	610	762	RxR	2	B_2	0	0	66	82	-0.795480431	-0.795480431	37	41
10115	1	29	610	762	RxR	2	B_2	0	0	88	88	-0.795480431	-0.795480431	38	41
10116	1	29	610	762	RxR	2	B_2	0	0	77	92	-0.795480431	-0.795480431	39	41
10117	1	29	610	762	RxR	2	B_2	0	0	70	82	-0.795480431	-0.795480431	40	41
10118	1	29	610	762	RxR	3	C_2	0	0	66	73	-0.858635453	-0.856917958	61	20
10119	1	29	610	762	RxR	3	C_2	1	1	61	76	0.09317988	0.078629325	62	20
10120	1	29	610	762	RxR	3	C_2	0	0	43	50	-0.858635453	-0.856917958	63	20
10121	1	29	610	762	RxR	3	C_2	1	1	47	49	0.09317988	0.078629325	64	20
10122	1	29	610	762	RxR	3	C_2	0	0	74	81	-0.858635453	-0.856917958	65	20
10123	1	29	610	762	RxR	3	C_2	0	0	61	67	-0.858635453	-0.856917958	65	19
10124	1	29	610	762	RxR	3	C_2	1	2	66	74	0.09317988	0.459182431	64	19
10125	1	29	610	762	RxR	3	C_2	0	0	42	48	-0.858635453	-0.856917958	63	19
10126	1	29	610	762	RxR	3	C_2	0	0	64	75	-0.858635453	-0.856917958	62	19
10127	1	29	610	762	RxR	3	C_2	1	2	75	88	0.09317988	0.459182431	61	19
10128	1	29	610	762	RxR	3	C_2	0	0	38	41	-0.858635453	-0.856917958	61	18
10129	1	29	610	762	RxR	3	C_2	0	0	50	54	-0.858635453	-0.856917958	62	18
10130	1	29	610	762	RxR	3	C_2	2	3	61	68	0.986010839	0.877506535	63	18
10131	1	29	610	762	RxR	3	C_2	0	0	38	41	-0.858635453	-0.856917958	64	18
10132	1	29	610	762	RxR	3	C_2	1	2	66	79	0.09317988	0.459182431	65	18
10133	1	29	610	762	RxR	3	C_2	1	3	72	82	0.09317988	0.877506535	65	17
10134	1	29	610	762	RxR	3	C_2	0	0	49	56	-0.858635453	-0.856917958	64	17
10135	1	29	610	762	RxR	3	C_2	0	0	42	50	-0.858635453	-0.856917958	63	17
10136	1	29	610	762	RxR	3	C_2	2	1	57	64	0.986010839	0.078629325	62	17
10137	1	29	610	762	RxR	3	C_2	0	0	47	53	-0.858635453	-0.856917958	61	17
10138	1	29	610	762	RxR	3	C_2	0	0	68	77	-0.858635453	-0.856917958	61	16
10139	1	29	610	762	RxR	3	C_2	2	2	66	75	0.986010839	0.459182431	62	16
10140	1	29	610	762	RxR	3	C_2	2	1	56	62	0.986010839	0.078629325	63	16
10141	1	29	610	762	RxR	3	C_2	1	1	65	74	0.09317988	0.078629325	64	16
10142	1	29	610	762	RxR	3	C_2	0	0	34	38	-0.858635453	-0.856917958	65	16
10143	1	87	610	930	RxR	1	A_3	1	1	51	62	0.202847986	0.243297122	26	15
10144	1	87	610	930	RxR	1	A_3	0	0	68	80	-0.782889953	-0.782889953	27	15
10145	1	87	610	930	RxR	1	A_3	0	0	73	85	-0.782889953	-0.782889953	28	15
10146	1	87	610	930	RxR	1	A_3	0	0	62	73	-0.782889953	-0.782889953	29	15
10147	1	87	610	930	RxR	1	A_3	0	0	54	58	-0.782889953	-0.782889953	30	15
10148	1	87	610	930	RxR	1	A_3	0	0	86	106	-0.782889953	-0.782889953	29	14
10149	1	87	610	930	RxR	1	A_3	0	0	59	71	-0.782889953	-0.782889953	28	14
10150	1	87	610	930	RxR	1	A_3	0	0	90	111	-0.782889953	-0.782889953	27	14
10151	1	87	610	930	RxR	1	A_3	0	0	68	78	-0.782889953	-0.782889953	26	14
10152	1	87	610	930	RxR	1	A_3	0	0	60	70	-0.782889953	-0.782889953	26	13
10153	1	87	610	930	RxR	1	A_3	0	0	76	83	-0.782889953	-0.782889953	27	13
10154	1	87	610	930	RxR	1	A_3	0	0	86	100	-0.782889953	-0.782889953	28	13
10155	1	87	610	930	RxR	1	A_3	2	2	68	78	1.05914242	0.750266972	29	13
10156	1	87	610	930	RxR	1	A_3	0	0	75	93	-0.782889953	-0.782889953	30	13
10157	1	87	610	930	RxR	1	A_3	0	0	75	105	-0.782889953	-0.782889953	30	12
10158	1	87	610	930	RxR	1	A_3	0	0	69	95	-0.782889953	-0.782889953	29	12
10159	1	87	610	930	RxR	1	A_3	0	0	72	86	-0.782889953	-0.782889953	28	12
10160	1	87	610	930	RxR	1	A_3	0	0	81	103	-0.782889953	-0.782889953	27	12
10161	1	87	610	930	RxR	1	A_3	1	2	82	100	0.202847986	0.750266972	26	12
10162	1	87	610	930	RxR	1	A_3	0	0	86	86	-0.782889953	-0.782889953	26	11
10163	1	87	610	930	RxR	1	A_3	2	2	60	78	1.05914242	0.750266972	27	11
10164	1	87	610	930	RxR	1	A_3	0	0	70	88	-0.782889953	-0.782889953	28	11
10165	1	87	610	930	RxR	1	A_3	0	0	71	93	-0.782889953	-0.782889953	29	11
10166	1	87	610	930	RxR	1	A_3	1	2	103	137	0.202847986	0.750266972	30	11
10167	1	87	610	930	RxR	2	B_3	0	0	56	68	-0.795480431	-0.795480431	41	35
10168	1	87	610	930	RxR	2	B_3	1	1	88	97	0.156169379	0.236067869	42	35
10169	1	87	610	930	RxR	2	B_3	0	0	73	92	-0.795480431	-0.795480431	43	35
10170	1	87	610	930	RxR	2	B_3	0	0	53	64	-0.795480431	-0.795480431	44	35
10171	1	87	610	930	RxR	2	B_3	0	0	64	78	-0.795480431	-0.795480431	45	35
10172	1	87	610	930	RxR	2	B_3	0	0	80	99	-0.795480431	-0.795480431	45	34
10173	1	87	610	930	RxR	2	B_3	2	2	45	60	1.005862791	0.702543488	44	34
10174	1	87	610	930	RxR	2	B_3	0	0	76	95	-0.795480431	-0.795480431	43	34
10175	1	87	610	930	RxR	2	B_3	1	1	85	102	0.156169379	0.236067869	42	34
10176	1	87	610	930	RxR	2	B_3	0	0	72	91	-0.795480431	-0.795480431	41	34
10177	1	87	610	930	RxR	2	B_3	2	1	61	74	1.005862791	0.236067869	41	33
10178	1	87	610	930	RxR	2	B_3	0	0	60	70	-0.795480431	-0.795480431	42	33
10179	1	87	610	930	RxR	2	B_3	0	0	72	83	-0.795480431	-0.795480431	43	33
10180	1	87	610	930	RxR	2	B_3	0	0	63	74	-0.795480431	-0.795480431	44	33
10181	1	87	610	930	RxR	2	B_3	0	0	70	86	-0.795480431	-0.795480431	45	33
10182	1	87	610	930	RxR	2	B_3	0	0	63	75	-0.795480431	-0.795480431	45	32
10183	1	87	610	930	RxR	2	B_3	0	0	67	89	-0.795480431	-0.795480431	44	32
10184	1	87	610	930	RxR	2	B_3	0	0	95	121	-0.795480431	-0.795480431	43	32
10185	1	87	610	930	RxR	2	B_3	0	0	72	84	-0.795480431	-0.795480431	42	32
10186	1	87	610	930	RxR	2	B_3	0	0	46	62	-0.795480431	-0.795480431	41	32
10187	1	87	610	930	RxR	2	B_3	0	0	53	70	-0.795480431	-0.795480431	41	31
10188	1	87	610	930	RxR	2	B_3	0	0	74	88	-0.795480431	-0.795480431	42	31
10189	1	87	610	930	RxR	2	B_3	0	0	72	84	-0.795480431	-0.795480431	43	31
10190	1	87	610	930	RxR	2	B_3	0	0	57	64	-0.795480431	-0.795480431	44	31
10191	1	87	610	930	RxR	3	C_3	0	0	63	74	-0.858635453	-0.856917958	72	10
10192	1	87	610	930	RxR	3	C_3	0	0	73	85	-0.858635453	-0.856917958	73	10
10193	1	87	610	930	RxR	3	C_3	1	1	74	97	0.09317988	0.078629325	74	10
10194	1	87	610	930	RxR	3	C_3	2	1	75	86	0.986010839	0.078629325	75	10
10195	1	87	610	930	RxR	3	C_3	0	0	30	39	-0.858635453	-0.856917958	75	9
10196	1	87	610	930	RxR	3	C_3	0	0	92	123	-0.858635453	-0.856917958	74	9
10197	1	87	610	930	RxR	3	C_3	0	0	61	70	-0.858635453	-0.856917958	73	9
10198	1	87	610	930	RxR	3	C_3	0	0	62	72	-0.858635453	-0.856917958	72	9
10199	1	87	610	930	RxR	3	C_3	1	2	61	77	0.09317988	0.459182431	71	9
10200	1	87	610	930	RxR	3	C_3	0	0	61	70	-0.858635453	-0.856917958	71	8
10201	1	87	610	930	RxR	3	C_3	0	0	81	102	-0.858635453	-0.856917958	72	8
10202	1	87	610	930	RxR	3	C_3	0	0	60	87	-0.858635453	-0.856917958	73	8
10203	1	87	610	930	RxR	3	C_3	2	5	85	117	0.986010839	1.882154427	74	8
10204	1	87	610	930	RxR	3	C_3	1	1	71	103	0.09317988	0.078629325	75	8
10205	1	87	610	930	RxR	3	C_3	0	0	62	83	-0.858635453	-0.856917958	75	7
10206	1	87	610	930	RxR	3	C_3	1	1	65	84	0.09317988	0.078629325	74	7
10207	1	87	610	930	RxR	3	C_3	1	3	58	73	0.09317988	0.877506535	73	7
10208	1	87	610	930	RxR	3	C_3	0	0	64	86	-0.858635453	-0.856917958	72	7
10209	1	87	610	930	RxR	3	C_3	0	0	68	83	-0.858635453	-0.856917958	71	7
10210	1	87	610	930	RxR	3	C_3	2	5	79	97	0.986010839	1.882154427	71	6
10211	1	87	610	930	RxR	3	C_3	0	0	80	102	-0.858635453	-0.856917958	72	6
10212	1	87	610	930	RxR	3	C_3	1	1	85	110	0.09317988	0.078629325	73	6
10213	1	87	610	930	RxR	3	C_3	0	0	62	75	-0.858635453	-0.856917958	74	6
10214	1	87	610	930	RxR	3	C_3	0	0	56	69	-0.858635453	-0.856917958	75	6
10215	1	167	610	1220	RxR	1	A_4	2	2	60	66	1.05914242	0.750266972	11	20
10216	1	167	610	1220	RxR	1	A_4	0	0	74	88	-0.782889953	-0.782889953	12	20
10217	1	167	610	1220	RxR	1	A_4	0	0	68	80	-0.782889953	-0.782889953	13	20
10218	1	167	610	1220	RxR	1	A_4	0	0	63	68	-0.782889953	-0.782889953	14	20
10219	1	167	610	1220	RxR	1	A_4	0	0	63	72	-0.782889953	-0.782889953	15	20
10220	1	167	610	1220	RxR	1	A_4	0	0	67	84	-0.782889953	-0.782889953	15	19
10221	1	167	610	1220	RxR	1	A_4	1	1	80	98	0.202847986	0.243297122	14	19
10222	1	167	610	1220	RxR	1	A_4	0	0	56	65	-0.782889953	-0.782889953	13	19
10223	1	167	610	1220	RxR	1	A_4	0	0	59	64	-0.782889953	-0.782889953	12	19
10224	1	167	610	1220	RxR	1	A_4	0	0	67	76	-0.782889953	-0.782889953	11	19
10225	1	167	610	1220	RxR	1	A_4	0	0	60	68	-0.782889953	-0.782889953	11	18
10226	1	167	610	1220	RxR	1	A_4	0	0	40	41	-0.782889953	-0.782889953	13	18
10227	1	167	610	1220	RxR	1	A_4	0	0	62	73	-0.782889953	-0.782889953	14	18
10228	1	167	610	1220	RxR	1	A_4	0	0	66	80	-0.782889953	-0.782889953	15	18
10229	1	167	610	1220	RxR	1	A_4	1	2	66	76	0.202847986	0.750266972	15	17
10230	1	167	610	1220	RxR	1	A_4	2	3	65	73	1.05914242	1.279026375	14	17
10231	1	167	610	1220	RxR	1	A_4	0	0	50	56	-0.782889953	-0.782889953	13	17
10232	1	167	610	1220	RxR	1	A_4	2	2	82	98	1.05914242	0.750266972	12	17
10233	1	167	610	1220	RxR	1	A_4	0	0	56	66	-0.782889953	-0.782889953	11	17
10234	1	167	610	1220	RxR	1	A_4	0	0	78	85	-0.782889953	-0.782889953	11	16
10235	1	167	610	1220	RxR	1	A_4	1	2	97	111	0.202847986	0.750266972	12	16
10236	1	167	610	1220	RxR	1	A_4	0	0	50	56	-0.782889953	-0.782889953	13	16
10237	1	167	610	1220	RxR	1	A_4	0	0	66	70	-0.782889953	-0.782889953	14	16
10238	1	167	610	1220	RxR	1	A_4	2	2	60	63	1.05914242	0.750266972	15	16
10239	1	167	610	1220	RxR	2	B_4	0	0	53	64	-0.795480431	-0.795480431	46	20
10240	1	167	610	1220	RxR	2	B_4	0	0	45	54	-0.795480431	-0.795480431	48	20
10241	1	167	610	1220	RxR	2	B_4	0	0	57	63	-0.795480431	-0.795480431	49	20
10242	1	167	610	1220	RxR	2	B_4	0	0	26	30	-0.795480431	-0.795480431	50	19
10243	1	167	610	1220	RxR	2	B_4	0	0	63	74	-0.795480431	-0.795480431	49	19
10244	1	167	610	1220	RxR	2	B_4	0	0	52	60	-0.795480431	-0.795480431	48	19
10245	1	167	610	1220	RxR	2	B_4	0	0	64	71	-0.795480431	-0.795480431	47	19
10246	1	167	610	1220	RxR	2	B_4	0	0	71	82	-0.795480431	-0.795480431	46	19
10247	1	167	610	1220	RxR	2	B_4	0	0	50	55	-0.795480431	-0.795480431	46	18
10248	1	167	610	1220	RxR	2	B_4	1	1	69	76	0.156169379	0.236067869	47	18
10249	1	167	610	1220	RxR	2	B_4	0	0	60	74	-0.795480431	-0.795480431	48	18
10250	1	167	610	1220	RxR	2	B_4	0	0	57	68	-0.795480431	-0.795480431	50	18
10251	1	167	610	1220	RxR	2	B_4	0	0	53	63	-0.795480431	-0.795480431	50	17
10252	1	167	610	1220	RxR	2	B_4	0	0	61	70	-0.795480431	-0.795480431	49	17
10253	1	167	610	1220	RxR	2	B_4	0	0	66	75	-0.795480431	-0.795480431	48	17
10254	1	167	610	1220	RxR	2	B_4	0	0	57	65	-0.795480431	-0.795480431	47	17
10255	1	167	610	1220	RxR	2	B_4	0	0	76	91	-0.795480431	-0.795480431	46	17
10256	1	167	610	1220	RxR	2	B_4	0	0	51	55	-0.795480431	-0.795480431	46	16
10257	1	167	610	1220	RxR	2	B_4	0	0	55	63	-0.795480431	-0.795480431	47	16
10258	1	167	610	1220	RxR	2	B_4	0	0	43	48	-0.795480431	-0.795480431	48	16
10259	1	167	610	1220	RxR	2	B_4	0	0	63	71	-0.795480431	-0.795480431	49	16
10260	1	167	610	1220	RxR	2	B_4	2	3	48	60	1.005862791	1.167374272	50	16
10261	1	167	610	1220	RxR	3	C_4	0	0	57	74	-0.858635453	-0.856917958	66	25
10262	1	167	610	1220	RxR	3	C_4	0	0	65	75	-0.858635453	-0.856917958	67	25
10263	1	167	610	1220	RxR	3	C_4	0	0	76	88	-0.858635453	-0.856917958	68	25
10264	1	167	610	1220	RxR	3	C_4	0	0	33	36	-0.858635453	-0.856917958	70	25
10265	1	167	610	1220	RxR	3	C_4	0	0	62	74	-0.858635453	-0.856917958	70	24
10266	1	167	610	1220	RxR	3	C_4	0	0	60	71	-0.858635453	-0.856917958	69	24
10267	1	167	610	1220	RxR	3	C_4	0	0	54	59	-0.858635453	-0.856917958	68	24
10268	1	167	610	1220	RxR	3	C_4	0	0	67	78	-0.858635453	-0.856917958	67	24
10269	1	167	610	1220	RxR	3	C_4	0	0	51	62	-0.858635453	-0.856917958	66	24
10270	1	167	610	1220	RxR	3	C_4	1	1	48	52	0.09317988	0.078629325	66	23
10271	1	167	610	1220	RxR	3	C_4	0	0	55	63	-0.858635453	-0.856917958	67	23
10272	1	167	610	1220	RxR	3	C_4	0	0	86	90	-0.858635453	-0.856917958	68	23
10273	1	167	610	1220	RxR	3	C_4	0	0	70	84	-0.858635453	-0.856917958	69	23
10274	1	167	610	1220	RxR	3	C_4	0	0	50	58	-0.858635453	-0.856917958	70	23
10275	1	167	610	1220	RxR	3	C_4	0	0	70	87	-0.858635453	-0.856917958	70	22
10276	1	167	610	1220	RxR	3	C_4	2	4	45	55	0.986010839	1.253691808	69	22
10277	1	167	610	1220	RxR	3	C_4	0	0	71	85	-0.858635453	-0.856917958	68	22
10278	1	167	610	1220	RxR	3	C_4	0	0	61	69	-0.858635453	-0.856917958	67	22
10279	1	167	610	1220	RxR	3	C_4	1	1	61	69	0.09317988	0.078629325	66	22
10280	1	167	610	1220	RxR	3	C_4	2	3	50	55	0.986010839	0.877506535	66	21
10281	1	167	610	1220	RxR	3	C_4	1	1	54	64	0.09317988	0.078629325	67	21
10282	1	167	610	1220	RxR	3	C_4	0	0	52	63	-0.858635453	-0.856917958	68	21
10283	1	167	610	1220	RxR	3	C_4	0	0	49	55	-0.858635453	-0.856917958	69	21
10284	1	167	610	1220	RxR	3	C_4	2	5	47	56	0.986010839	1.882154427	70	21
10285	1	1645	610	NA	RxR	1	A_5	0	0	94	119	-0.782889953	-0.782889953	1	15
10286	1	1645	610	NA	RxR	1	A_5	0	0	75	86	-0.782889953	-0.782889953	2	15
10287	1	1645	610	NA	RxR	1	A_5	0	0	68	81	-0.782889953	-0.782889953	3	15
10288	1	1645	610	NA	RxR	1	A_5	0	0	70	78	-0.782889953	-0.782889953	4	15
10289	1	1645	610	NA	RxR	1	A_5	0	0	78	94	-0.782889953	-0.782889953	5	15
10290	1	1645	610	NA	RxR	1	A_5	2	2	88	104	1.05914242	0.750266972	5	14
10291	1	1645	610	NA	RxR	1	A_5	2	3	90	106	1.05914242	1.279026375	4	14
10292	1	1645	610	NA	RxR	1	A_5	0	0	104	130	-0.782889953	-0.782889953	3	14
10293	1	1645	610	NA	RxR	1	A_5	2	2	88	107	1.05914242	0.750266972	2	14
10294	1	1645	610	NA	RxR	1	A_5	0	0	76	95	-0.782889953	-0.782889953	1	13
10295	1	1645	610	NA	RxR	1	A_5	2	1	73	86	1.05914242	0.243297122	2	13
10296	1	1645	610	NA	RxR	1	A_5	1	2	76	98	0.202847986	0.750266972	3	13
10297	1	1645	610	NA	RxR	1	A_5	0	0	54	60	-0.782889953	-0.782889953	4	13
10298	1	1645	610	NA	RxR	1	A_5	1	1	88	102	0.202847986	0.243297122	5	13
10299	1	1645	610	NA	RxR	1	A_5	0	0	88	107	-0.782889953	-0.782889953	5	12
10300	1	1645	610	NA	RxR	1	A_5	0	0	78	94	-0.782889953	-0.782889953	4	12
10301	1	1645	610	NA	RxR	1	A_5	2	3	98	130	1.05914242	1.279026375	3	12
10302	1	1645	610	NA	RxR	1	A_5	0	0	95	128	-0.782889953	-0.782889953	2	12
10303	1	1645	610	NA	RxR	1	A_5	0	0	93	127	-0.782889953	-0.782889953	1	12
10304	1	1645	610	NA	RxR	1	A_5	0	0	109	136	-0.782889953	-0.782889953	1	11
10305	1	1645	610	NA	RxR	1	A_5	2	5	95	141	1.05914242	2.258050009	2	11
10306	1	1645	610	NA	RxR	1	A_5	2	3	126	147	1.05914242	1.279026375	3	11
10307	1	1645	610	NA	RxR	1	A_5	0	0	100	115	-0.782889953	-0.782889953	4	11
10308	1	1645	610	NA	RxR	1	A_5	2	2	86	105	1.05914242	0.750266972	5	11
10309	1	1645	610	NA	RxR	2	B_5	2	2	72	85	1.005862791	0.702543488	51	25
10310	1	1645	610	NA	RxR	2	B_5	0	0	60	65	-0.795480431	-0.795480431	55	24
10311	1	1645	610	NA	RxR	2	B_5	0	0	75	84	-0.795480431	-0.795480431	53	24
10312	1	1645	610	NA	RxR	2	B_5	0	0	73	89	-0.795480431	-0.795480431	52	24
10313	1	1645	610	NA	RxR	2	B_5	0	0	51	62	-0.795480431	-0.795480431	51	24
10314	1	1645	610	NA	RxR	2	B_5	0	0	57	64	-0.795480431	-0.795480431	51	23
10315	1	1645	610	NA	RxR	2	B_5	0	0	60	67	-0.795480431	-0.795480431	52	23
10316	1	1645	610	NA	RxR	2	B_5	0	0	69	76	-0.795480431	-0.795480431	53	23
10317	1	1645	610	NA	RxR	2	B_5	2	2	64	78	1.005862791	0.702543488	54	23
10318	1	1645	610	NA	RxR	2	B_5	0	0	65	72	-0.795480431	-0.795480431	55	23
10319	1	1645	610	NA	RxR	2	B_5	2	2	72	88	1.005862791	0.702543488	55	22
10320	1	1645	610	NA	RxR	2	B_5	0	0	64	73	-0.795480431	-0.795480431	54	22
10321	1	1645	610	NA	RxR	2	B_5	0	0	86	110	-0.795480431	-0.795480431	53	22
10322	1	1645	610	NA	RxR	2	B_5	0	0	77	96	-0.795480431	-0.795480431	52	22
10323	1	1645	610	NA	RxR	2	B_5	2	1	67	73	1.005862791	0.236067869	51	22
10324	1	1645	610	NA	RxR	2	B_5	0	0	55	61	-0.795480431	-0.795480431	52	21
10325	1	1645	610	NA	RxR	2	B_5	0	0	64	69	-0.795480431	-0.795480431	53	21
10326	1	1645	610	NA	RxR	2	B_5	1	1	70	81	0.156169379	0.236067869	54	21
10327	1	1645	610	NA	RxR	2	B_5	0	0	79	97	-0.795480431	-0.795480431	55	21
10328	1	1645	610	NA	RxR	3	C_5	0	0	66	79	-0.858635453	-0.856917958	71	25
10329	1	1645	610	NA	RxR	3	C_5	2	3	109	155	0.986010839	0.877506535	72	25
10330	1	1645	610	NA	RxR	3	C_5	2	4	90	123	0.986010839	1.253691808	73	25
10331	1	1645	610	NA	RxR	3	C_5	2	5	88	124	0.986010839	1.882154427	74	25
10332	1	1645	610	NA	RxR	3	C_5	2	3	60	72	0.986010839	0.877506535	75	25
10333	1	1645	610	NA	RxR	3	C_5	2	2	40	58	0.986010839	0.459182431	75	24
10334	1	1645	610	NA	RxR	3	C_5	2	3	78	110	0.986010839	0.877506535	74	24
10335	1	1645	610	NA	RxR	3	C_5	2	3	74	116	0.986010839	0.877506535	73	24
10336	1	1645	610	NA	RxR	3	C_5	2	4	98	137	0.986010839	1.253691808	72	24
10337	1	1645	610	NA	RxR	3	C_5	0	0	85	107	-0.858635453	-0.856917958	71	24
10338	1	1645	610	NA	RxR	3	C_5	2	3	89	108	0.986010839	0.877506535	71	23
10339	1	1645	610	NA	RxR	3	C_5	0	0	62	77	-0.858635453	-0.856917958	72	23
10340	1	1645	610	NA	RxR	3	C_5	2	3	85	134	0.986010839	0.877506535	73	23
10341	1	1645	610	NA	RxR	3	C_5	2	2	84	115	0.986010839	0.459182431	74	23
10342	1	1645	610	NA	RxR	3	C_5	0	0	74	102	-0.858635453	-0.856917958	75	23
10343	1	1645	610	NA	RxR	3	C_5	0	0	111	156	-0.858635453	-0.856917958	75	22
10344	1	1645	610	NA	RxR	3	C_5	0	0	98	144	-0.858635453	-0.856917958	74	22
10345	1	1645	610	NA	RxR	3	C_5	0	0	62	81	-0.858635453	-0.856917958	73	22
10346	1	1645	610	NA	RxR	3	C_5	0	0	63	70	-0.858635453	-0.856917958	72	22
10347	1	1645	610	NA	RxR	3	C_5	1	2	76	92	0.09317988	0.459182431	71	22
10348	1	1645	610	NA	RxR	3	C_5	2	2	73	84	0.986010839	0.459182431	71	21
10349	1	1645	610	NA	RxR	3	C_5	0	0	84	111	-0.858635453	-0.856917958	72	21
10350	1	1645	610	NA	RxR	3	C_5	1	1	90	118	0.09317988	0.078629325	73	21
10351	1	1645	610	NA	RxR	3	C_5	1	1	78	92	0.09317988	0.078629325	74	21
10352	1	1645	610	NA	RxR	3	C_5	2	2	76	108	0.986010839	0.459182431	75	21
10353	21	29	732	762	RxR	1	A_6	0	0	86	95	-0.782889953	-0.782889953	11	30
10354	21	29	732	762	RxR	1	A_6	0	0	109	122	-0.782889953	-0.782889953	12	30
10355	21	29	732	762	RxR	1	A_6	0	0	93	111	-0.782889953	-0.782889953	13	30
10356	21	29	732	762	RxR	1	A_6	0	0	86	92	-0.782889953	-0.782889953	14	30
10357	21	29	732	762	RxR	1	A_6	0	0	75	79	-0.782889953	-0.782889953	15	30
10358	21	29	732	762	RxR	1	A_6	0	0	96	110	-0.782889953	-0.782889953	15	29
10359	21	29	732	762	RxR	1	A_6	0	0	80	94	-0.782889953	-0.782889953	14	29
10360	21	29	732	762	RxR	1	A_6	0	0	94	113	-0.782889953	-0.782889953	13	29
10361	21	29	732	762	RxR	1	A_6	0	0	96	120	-0.782889953	-0.782889953	12	29
10362	21	29	732	762	RxR	1	A_6	0	0	80	91	-0.782889953	-0.782889953	11	29
10363	21	29	732	762	RxR	1	A_6	0	0	65	76	-0.782889953	-0.782889953	11	28
10364	21	29	732	762	RxR	1	A_6	0	0	99	125	-0.782889953	-0.782889953	12	28
10365	21	29	732	762	RxR	1	A_6	0	0	79	88	-0.782889953	-0.782889953	13	28
10366	21	29	732	762	RxR	1	A_6	2	2	76	90	1.05914242	0.750266972	14	28
10367	21	29	732	762	RxR	1	A_6	0	0	109	126	-0.782889953	-0.782889953	15	28
10368	21	29	732	762	RxR	1	A_6	0	0	90	115	-0.782889953	-0.782889953	15	27
10369	21	29	732	762	RxR	1	A_6	0	0	58	66	-0.782889953	-0.782889953	14	27
10370	21	29	732	762	RxR	1	A_6	0	0	108	136	-0.782889953	-0.782889953	13	27
10371	21	29	732	762	RxR	1	A_6	0	0	75	90	-0.782889953	-0.782889953	12	27
10372	21	29	732	762	RxR	1	A_6	1	2	60	77	0.202847986	0.750266972	11	27
10373	21	29	732	762	RxR	1	A_6	0	0	94	110	-0.782889953	-0.782889953	11	26
10374	21	29	732	762	RxR	1	A_6	0	0	70	84	-0.782889953	-0.782889953	12	26
10375	21	29	732	762	RxR	1	A_6	0	0	110	131	-0.782889953	-0.782889953	13	26
10376	21	29	732	762	RxR	1	A_6	0	0	84	95	-0.782889953	-0.782889953	14	26
10377	21	29	732	762	RxR	1	A_6	0	0	76	81	-0.782889953	-0.782889953	15	26
10378	21	29	732	762	RxR	2	B_6	0	0	68	77	-0.795480431	-0.795480431	36	25
10379	21	29	732	762	RxR	2	B_6	0	0	90	116	-0.795480431	-0.795480431	37	25
10380	21	29	732	762	RxR	2	B_6	0	0	89	108	-0.795480431	-0.795480431	38	25
10381	21	29	732	762	RxR	2	B_6	0	0	83	100	-0.795480431	-0.795480431	39	25
10382	21	29	732	762	RxR	2	B_6	0	0	97	110	-0.795480431	-0.795480431	40	25
10383	21	29	732	762	RxR	2	B_6	0	0	89	104	-0.795480431	-0.795480431	40	24
10384	21	29	732	762	RxR	2	B_6	0	0	80	104	-0.795480431	-0.795480431	39	24
10385	21	29	732	762	RxR	2	B_6	0	0	66	78	-0.795480431	-0.795480431	38	24
10386	21	29	732	762	RxR	2	B_6	0	0	61	66	-0.795480431	-0.795480431	36	24
10387	21	29	732	762	RxR	2	B_6	0	0	57	59	-0.795480431	-0.795480431	36	23
10388	21	29	732	762	RxR	2	B_6	0	0	62	69	-0.795480431	-0.795480431	37	23
10389	21	29	732	762	RxR	2	B_6	0	0	67	72	-0.795480431	-0.795480431	38	23
10390	21	29	732	762	RxR	2	B_6	0	0	84	100	-0.795480431	-0.795480431	39	23
10391	21	29	732	762	RxR	2	B_6	0	0	69	74	-0.795480431	-0.795480431	40	23
10392	21	29	732	762	RxR	2	B_6	0	0	48	56	-0.795480431	-0.795480431	40	22
10393	21	29	732	762	RxR	2	B_6	0	0	75	83	-0.795480431	-0.795480431	39	22
10394	21	29	732	762	RxR	2	B_6	0	0	59	69	-0.795480431	-0.795480431	38	22
10395	21	29	732	762	RxR	2	B_6	0	0	93	122	-0.795480431	-0.795480431	37	22
10396	21	29	732	762	RxR	2	B_6	0	0	54	59	-0.795480431	-0.795480431	36	22
10397	21	29	732	762	RxR	2	B_6	0	0	46	59	-0.795480431	-0.795480431	36	21
10398	21	29	732	762	RxR	2	B_6	0	0	75	87	-0.795480431	-0.795480431	37	21
10399	21	29	732	762	RxR	2	B_6	0	0	61	62	-0.795480431	-0.795480431	38	21
10400	21	29	732	762	RxR	2	B_6	0	0	77	86	-0.795480431	-0.795480431	39	21
10401	21	29	732	762	RxR	3	C_6	0	0	82	107	-0.858635453	-0.856917958	66	55
10402	21	29	732	762	RxR	3	C_6	0	0	74	104	-0.858635453	-0.856917958	67	55
10403	21	29	732	762	RxR	3	C_6	0	0	60	66	-0.858635453	-0.856917958	68	55
10404	21	29	732	762	RxR	3	C_6	0	0	20	24	-0.858635453	-0.856917958	70	55
10405	21	29	732	762	RxR	3	C_6	1	1	51	56	0.09317988	0.078629325	70	54
10406	21	29	732	762	RxR	3	C_6	0	0	51	60	-0.858635453	-0.856917958	69	54
10407	21	29	732	762	RxR	3	C_6	0	0	77	95	-0.858635453	-0.856917958	68	54
10408	21	29	732	762	RxR	3	C_6	0	0	65	93	-0.858635453	-0.856917958	67	54
10409	21	29	732	762	RxR	3	C_6	0	0	52	70	-0.858635453	-0.856917958	66	54
10410	21	29	732	762	RxR	3	C_6	0	0	75	98	-0.858635453	-0.856917958	66	53
10411	21	29	732	762	RxR	3	C_6	1	1	84	110	0.09317988	0.078629325	67	53
10412	21	29	732	762	RxR	3	C_6	0	0	61	87	-0.858635453	-0.856917958	68	53
10413	21	29	732	762	RxR	3	C_6	0	0	59	76	-0.858635453	-0.856917958	69	53
10414	21	29	732	762	RxR	3	C_6	0	0	62	71	-0.858635453	-0.856917958	70	53
10415	21	29	732	762	RxR	3	C_6	0	0	62	69	-0.858635453	-0.856917958	70	52
10416	21	29	732	762	RxR	3	C_6	0	0	63	76	-0.858635453	-0.856917958	69	52
10417	21	29	732	762	RxR	3	C_6	0	0	49	71	-0.858635453	-0.856917958	67	52
10418	21	29	732	762	RxR	3	C_6	0	0	62	90	-0.858635453	-0.856917958	66	52
10419	21	29	732	762	RxR	3	C_6	1	1	71	91	0.09317988	0.078629325	66	51
10420	21	29	732	762	RxR	3	C_6	0	0	78	100	-0.858635453	-0.856917958	67	51
10421	21	29	732	762	RxR	3	C_6	0	0	65	79	-0.858635453	-0.856917958	68	51
10422	21	29	732	762	RxR	3	C_6	0	0	73	87	-0.858635453	-0.856917958	69	51
10423	21	29	732	762	RxR	3	C_6	0	0	65	71	-0.858635453	-0.856917958	70	51
10424	21	161	732	854	RxR	1	A_7	1	1	71	82	0.202847986	0.243297122	16	15
10425	21	161	732	854	RxR	1	A_7	1	1	92	106	0.202847986	0.243297122	17	15
10426	21	161	732	854	RxR	1	A_7	0	0	73	85	-0.782889953	-0.782889953	18	15
10427	21	161	732	854	RxR	1	A_7	0	0	60	69	-0.782889953	-0.782889953	19	15
10428	21	161	732	854	RxR	1	A_7	1	1	69	79	0.202847986	0.243297122	20	15
10429	21	161	732	854	RxR	1	A_7	2	2	82	90	1.05914242	0.750266972	20	14
10430	21	161	732	854	RxR	1	A_7	0	0	54	66	-0.782889953	-0.782889953	19	14
10431	21	161	732	854	RxR	1	A_7	0	0	78	90	-0.782889953	-0.782889953	17	14
10432	21	161	732	854	RxR	1	A_7	1	1	48	60	0.202847986	0.243297122	16	14
10433	21	161	732	854	RxR	1	A_7	1	2	85	96	0.202847986	0.750266972	16	13
10434	21	161	732	854	RxR	1	A_7	0	0	66	78	-0.782889953	-0.782889953	17	13
10435	21	161	732	854	RxR	1	A_7	0	0	56	70	-0.782889953	-0.782889953	18	13
10436	21	161	732	854	RxR	1	A_7	2	2	37	52	1.05914242	0.750266972	19	13
10437	21	161	732	854	RxR	1	A_7	0	0	97	114	-0.782889953	-0.782889953	20	13
10438	21	161	732	854	RxR	1	A_7	0	0	90	114	-0.782889953	-0.782889953	20	12
10439	21	161	732	854	RxR	1	A_7	0	0	95	118	-0.782889953	-0.782889953	19	12
10440	21	161	732	854	RxR	1	A_7	0	0	65	73	-0.782889953	-0.782889953	18	12
10441	21	161	732	854	RxR	1	A_7	1	1	78	95	0.202847986	0.243297122	17	12
10442	21	161	732	854	RxR	1	A_7	1	2	85	95	0.202847986	0.750266972	16	12
10443	21	161	732	854	RxR	1	A_7	2	2	112	141	1.05914242	0.750266972	16	11
10444	21	161	732	854	RxR	1	A_7	1	1	77	89	0.202847986	0.243297122	17	11
10445	21	161	732	854	RxR	1	A_7	0	0	106	134	-0.782889953	-0.782889953	18	11
10446	21	161	732	854	RxR	1	A_7	0	0	74	95	-0.782889953	-0.782889953	19	11
10447	21	161	732	854	RxR	1	A_7	0	0	93	116	-0.782889953	-0.782889953	20	11
10448	21	161	732	854	RxR	2	B_7	2	2	76	90	1.005862791	0.702543488	36	30
10449	21	161	732	854	RxR	2	B_7	0	0	59	69	-0.795480431	-0.795480431	37	30
10450	21	161	732	854	RxR	2	B_7	2	2	78	90	1.005862791	0.702543488	38	30
10451	21	161	732	854	RxR	2	B_7	1	2	73	91	0.156169379	0.702543488	39	30
10452	21	161	732	854	RxR	2	B_7	0	0	90	111	-0.795480431	-0.795480431	40	30
10453	21	161	732	854	RxR	2	B_7	0	0	48	56	-0.795480431	-0.795480431	40	29
10454	21	161	732	854	RxR	2	B_7	0	0	52	59	-0.795480431	-0.795480431	39	29
10455	21	161	732	854	RxR	2	B_7	0	0	75	86	-0.795480431	-0.795480431	38	29
10456	21	161	732	854	RxR	2	B_7	1	1	75	91	0.156169379	0.236067869	37	29
10457	21	161	732	854	RxR	2	B_7	0	0	61	76	-0.795480431	-0.795480431	36	29
10458	21	161	732	854	RxR	2	B_7	2	1	60	70	1.005862791	0.236067869	36	28
10459	21	161	732	854	RxR	2	B_7	0	0	69	84	-0.795480431	-0.795480431	37	28
10460	21	161	732	854	RxR	2	B_7	0	0	77	89	-0.795480431	-0.795480431	38	28
10461	21	161	732	854	RxR	2	B_7	0	0	99	128	-0.795480431	-0.795480431	39	28
10462	21	161	732	854	RxR	2	B_7	0	0	59	65	-0.795480431	-0.795480431	40	28
10463	21	161	732	854	RxR	2	B_7	1	1	92	107	0.156169379	0.236067869	40	27
10464	21	161	732	854	RxR	2	B_7	0	0	70	87	-0.795480431	-0.795480431	39	27
10465	21	161	732	854	RxR	2	B_7	1	1	83	105	0.156169379	0.236067869	38	27
10466	21	161	732	854	RxR	2	B_7	2	1	76	92	1.005862791	0.236067869	37	27
10467	21	161	732	854	RxR	2	B_7	0	0	60	75	-0.795480431	-0.795480431	36	27
10468	21	161	732	854	RxR	2	B_7	0	0	54	67	-0.795480431	-0.795480431	36	26
10469	21	161	732	854	RxR	2	B_7	0	0	83	99	-0.795480431	-0.795480431	37	26
10470	21	161	732	854	RxR	2	B_7	1	1	94	108	0.156169379	0.236067869	38	26
10471	21	161	732	854	RxR	2	B_7	0	0	98	117	-0.795480431	-0.795480431	39	26
10472	21	161	732	854	RxR	2	B_7	2	1	92	115	1.005862791	0.236067869	40	26
10473	21	161	732	854	RxR	3	C_7	0	0	49	52	-0.858635453	-0.856917958	72	55
10474	21	161	732	854	RxR	3	C_7	1	1	59	66	0.09317988	0.078629325	73	55
10475	21	161	732	854	RxR	3	C_7	0	0	54	60	-0.858635453	-0.856917958	74	55
10476	21	161	732	854	RxR	3	C_7	0	0	41	46	-0.858635453	-0.856917958	75	55
10477	21	161	732	854	RxR	3	C_7	0	0	42	46	-0.858635453	-0.856917958	75	54
10478	21	161	732	854	RxR	3	C_7	0	0	51	58	-0.858635453	-0.856917958	74	54
10479	21	161	732	854	RxR	3	C_7	0	0	60	75	-0.858635453	-0.856917958	73	54
10480	21	161	732	854	RxR	3	C_7	0	0	59	62	-0.858635453	-0.856917958	71	54
10481	21	161	732	854	RxR	3	C_7	2	2	51	57	0.986010839	0.459182431	71	53
10482	21	161	732	854	RxR	3	C_7	0	0	62	67	-0.858635453	-0.856917958	72	53
10483	21	161	732	854	RxR	3	C_7	1	1	71	81	0.09317988	0.078629325	73	53
10484	21	161	732	854	RxR	3	C_7	0	0	50	59	-0.858635453	-0.856917958	74	53
10485	21	161	732	854	RxR	3	C_7	2	1	49	56	0.986010839	0.078629325	75	53
10486	21	161	732	854	RxR	3	C_7	0	0	40	48	-0.858635453	-0.856917958	75	52
10487	21	161	732	854	RxR	3	C_7	0	0	57	68	-0.858635453	-0.856917958	74	52
10488	21	161	732	854	RxR	3	C_7	1	2	55	67	0.09317988	0.459182431	73	52
10489	21	161	732	854	RxR	3	C_7	0	0	49	53	-0.858635453	-0.856917958	72	52
10490	21	161	732	854	RxR	3	C_7	1	1	51	56	0.09317988	0.078629325	71	52
10491	21	161	732	854	RxR	3	C_7	0	0	68	75	-0.858635453	-0.856917958	71	51
10492	21	161	732	854	RxR	3	C_7	0	0	58	70	-0.858635453	-0.856917958	72	51
10493	21	161	732	854	RxR	3	C_7	0	0	31	33	-0.858635453	-0.856917958	74	51
10494	21	161	732	854	RxR	3	C_7	0	0	59	76	-0.858635453	-0.856917958	75	51
10495	21	167	732	1220	RxR	1	A_8	0	0	66	82	-0.782889953	-0.782889953	6	10
10496	21	167	732	1220	RxR	1	A_8	0	0	81	104	-0.782889953	-0.782889953	7	10
10497	21	167	732	1220	RxR	1	A_8	0	0	75	100	-0.782889953	-0.782889953	8	10
10498	21	167	732	1220	RxR	1	A_8	1	1	86	104	0.202847986	0.243297122	9	10
10499	21	167	732	1220	RxR	1	A_8	0	0	90	118	-0.782889953	-0.782889953	10	10
10500	21	167	732	1220	RxR	1	A_8	0	0	90	108	-0.782889953	-0.782889953	10	9
10501	21	167	732	1220	RxR	1	A_8	0	0	76	90	-0.782889953	-0.782889953	9	9
10502	21	167	732	1220	RxR	1	A_8	0	0	92	110	-0.782889953	-0.782889953	8	9
10503	21	167	732	1220	RxR	1	A_8	0	0	88	110	-0.782889953	-0.782889953	7	9
10504	21	167	732	1220	RxR	1	A_8	0	0	71	82	-0.782889953	-0.782889953	6	9
10505	21	167	732	1220	RxR	1	A_8	0	0	70	81	-0.782889953	-0.782889953	6	8
10506	21	167	732	1220	RxR	1	A_8	2	3	69	80	1.05914242	1.279026375	7	8
10507	21	167	732	1220	RxR	1	A_8	0	0	72	88	-0.782889953	-0.782889953	9	8
10508	21	167	732	1220	RxR	1	A_8	0	0	79	100	-0.782889953	-0.782889953	10	8
10509	21	167	732	1220	RxR	1	A_8	0	0	77	82	-0.782889953	-0.782889953	10	7
10510	21	167	732	1220	RxR	1	A_8	2	3	63	75	1.05914242	1.279026375	9	7
10511	21	167	732	1220	RxR	1	A_8	0	0	86	111	-0.782889953	-0.782889953	8	7
10512	21	167	732	1220	RxR	1	A_8	1	1	80	96	0.202847986	0.243297122	7	7
10513	21	167	732	1220	RxR	1	A_8	1	1	89	115	0.202847986	0.243297122	6	7
10514	21	167	732	1220	RxR	1	A_8	0	0	80	106	-0.782889953	-0.782889953	6	6
10515	21	167	732	1220	RxR	1	A_8	0	0	90	112	-0.782889953	-0.782889953	7	6
10516	21	167	732	1220	RxR	1	A_8	2	2	68	80	1.05914242	0.750266972	8	6
10517	21	167	732	1220	RxR	1	A_8	2	4	92	118	1.05914242	1.680931762	9	6
10518	21	167	732	1220	RxR	1	A_8	0	0	88	110	-0.782889953	-0.782889953	10	6
10519	21	167	732	1220	RxR	2	B_8	0	0	60	69	-0.795480431	-0.795480431	51	15
10520	21	167	732	1220	RxR	2	B_8	1	1	99	126	0.156169379	0.236067869	52	15
10521	21	167	732	1220	RxR	2	B_8	0	0	10	15	-0.795480431	-0.795480431	53	15
10522	21	167	732	1220	RxR	2	B_8	0	0	84	110	-0.795480431	-0.795480431	54	15
10523	21	167	732	1220	RxR	2	B_8	1	1	73	92	0.156169379	0.236067869	55	15
10524	21	167	732	1220	RxR	2	B_8	0	0	69	84	-0.795480431	-0.795480431	55	14
10525	21	167	732	1220	RxR	2	B_8	1	1	81	132	0.156169379	0.236067869	54	14
10526	21	167	732	1220	RxR	2	B_8	2	2	73	101	1.005862791	0.702543488	53	14
10527	21	167	732	1220	RxR	2	B_8	1	1	79	112	0.156169379	0.236067869	52	14
10528	21	167	732	1220	RxR	2	B_8	1	1	98	131	0.156169379	0.236067869	51	14
10529	21	167	732	1220	RxR	2	B_8	1	2	67	86	0.156169379	0.702543488	51	13
10530	21	167	732	1220	RxR	2	B_8	2	3	73	99	1.005862791	1.167374272	52	13
10531	21	167	732	1220	RxR	2	B_8	0	0	68	101	-0.795480431	-0.795480431	53	13
10532	21	167	732	1220	RxR	2	B_8	2	1	59	73	1.005862791	0.236067869	54	13
10533	21	167	732	1220	RxR	2	B_8	0	0	61	71	-0.795480431	-0.795480431	55	13
10534	21	167	732	1220	RxR	2	B_8	0	0	60	71	-0.795480431	-0.795480431	55	12
10535	21	167	732	1220	RxR	2	B_8	0	0	52	65	-0.795480431	-0.795480431	54	12
10536	21	167	732	1220	RxR	2	B_8	2	2	58	71	1.005862791	0.702543488	53	12
10537	21	167	732	1220	RxR	2	B_8	0	0	94	114	-0.795480431	-0.795480431	52	12
10538	21	167	732	1220	RxR	2	B_8	1	1	57	67	0.156169379	0.236067869	51	12
10539	21	167	732	1220	RxR	2	B_8	0	0	68	88	-0.795480431	-0.795480431	51	11
10540	21	167	732	1220	RxR	2	B_8	2	3	69	92	1.005862791	1.167374272	52	11
10541	21	167	732	1220	RxR	2	B_8	1	1	66	93	0.156169379	0.236067869	53	11
10542	21	167	732	1220	RxR	2	B_8	0	0	89	118	-0.795480431	-0.795480431	54	11
10543	21	167	732	1220	RxR	2	B_8	0	0	63	82	-0.795480431	-0.795480431	55	11
10544	21	167	732	1220	RxR	3	C_8	0	0	81	112	-0.858635453	-0.856917958	72	30
10545	21	167	732	1220	RxR	3	C_8	2	5	70	98	0.986010839	1.882154427	73	30
10546	21	167	732	1220	RxR	3	C_8	1	1	76	109	0.09317988	0.078629325	74	30
10547	21	167	732	1220	RxR	3	C_8	2	2	65	79	0.986010839	0.459182431	75	30
10548	21	167	732	1220	RxR	3	C_8	0	0	88	103	-0.858635453	-0.856917958	75	29
10549	21	167	732	1220	RxR	3	C_8	2	1	88	132	0.986010839	0.078629325	74	29
10550	21	167	732	1220	RxR	3	C_8	0	0	68	99	-0.858635453	-0.856917958	73	29
10551	21	167	732	1220	RxR	3	C_8	1	1	89	122	0.09317988	0.078629325	72	29
10552	21	167	732	1220	RxR	3	C_8	0	0	62	86	-0.858635453	-0.856917958	71	29
10553	21	167	732	1220	RxR	3	C_8	0	0	77	99	-0.858635453	-0.856917958	71	28
10554	21	167	732	1220	RxR	3	C_8	1	3	71	91	0.09317988	0.877506535	72	28
10555	21	167	732	1220	RxR	3	C_8	0	0	53	63	-0.858635453	-0.856917958	73	28
10556	21	167	732	1220	RxR	3	C_8	2	2	65	84	0.986010839	0.459182431	74	28
10557	21	167	732	1220	RxR	3	C_8	0	0	74	100	-0.858635453	-0.856917958	75	28
10558	21	167	732	1220	RxR	3	C_8	1	2	91	136	0.09317988	0.459182431	75	27
10559	21	167	732	1220	RxR	3	C_8	2	5	85	99	0.986010839	1.882154427	74	27
10560	21	167	732	1220	RxR	3	C_8	0	0	54	60	-0.858635453	-0.856917958	73	27
10561	21	167	732	1220	RxR	3	C_8	1	2	95	116	0.09317988	0.459182431	72	27
10562	21	167	732	1220	RxR	3	C_8	0	0	55	74	-0.858635453	-0.856917958	71	27
10563	21	167	732	1220	RxR	3	C_8	0	0	85	97	-0.858635453	-0.856917958	71	26
10564	21	167	732	1220	RxR	3	C_8	0	0	76	106	-0.858635453	-0.856917958	72	26
10565	21	167	732	1220	RxR	3	C_8	0	0	73	100	-0.858635453	-0.856917958	73	26
10566	21	167	732	1220	RxR	3	C_8	0	0	66	92	-0.858635453	-0.856917958	74	26
10567	21	167	732	1220	RxR	3	C_8	1	1	82	102	0.09317988	0.078629325	75	26
10568	21	1645	732	NA	RxR	1	A_9	1	2	108	149	0.202847986	0.750266972	1	20
10569	21	1645	732	NA	RxR	1	A_9	0	0	113	137	-0.782889953	-0.782889953	2	20
10570	21	1645	732	NA	RxR	1	A_9	2	3	106	121	1.05914242	1.279026375	3	20
10571	21	1645	732	NA	RxR	1	A_9	0	0	83	106	-0.782889953	-0.782889953	4	20
10572	21	1645	732	NA	RxR	1	A_9	1	1	100	119	0.202847986	0.243297122	5	20
10573	21	1645	732	NA	RxR	1	A_9	2	5	96	110	1.05914242	2.258050009	5	19
10574	21	1645	732	NA	RxR	1	A_9	0	0	90	110	-0.782889953	-0.782889953	4	19
10575	21	1645	732	NA	RxR	1	A_9	0	0	115	145	-0.782889953	-0.782889953	3	19
10576	21	1645	732	NA	RxR	1	A_9	0	0	89	113	-0.782889953	-0.782889953	2	19
10577	21	1645	732	NA	RxR	1	A_9	2	1	88	114	1.05914242	0.243297122	1	19
10578	21	1645	732	NA	RxR	1	A_9	2	3	99	125	1.05914242	1.279026375	1	18
10579	21	1645	732	NA	RxR	1	A_9	0	0	92	113	-0.782889953	-0.782889953	2	18
10580	21	1645	732	NA	RxR	1	A_9	1	3	120	137	0.202847986	1.279026375	3	18
10581	21	1645	732	NA	RxR	1	A_9	2	1	86	96	1.05914242	0.243297122	4	18
10582	21	1645	732	NA	RxR	1	A_9	1	2	106	120	0.202847986	0.750266972	5	18
10583	21	1645	732	NA	RxR	1	A_9	0	0	113	138	-0.782889953	-0.782889953	5	17
10584	21	1645	732	NA	RxR	1	A_9	1	1	88	103	0.202847986	0.243297122	4	17
10585	21	1645	732	NA	RxR	1	A_9	0	0	86	106	-0.782889953	-0.782889953	3	17
10586	21	1645	732	NA	RxR	1	A_9	0	0	66	83	-0.782889953	-0.782889953	2	17
10587	21	1645	732	NA	RxR	1	A_9	2	3	100	131	1.05914242	1.279026375	1	17
10588	21	1645	732	NA	RxR	1	A_9	1	2	95	126	0.202847986	0.750266972	1	16
10589	21	1645	732	NA	RxR	1	A_9	2	2	107	120	1.05914242	0.750266972	2	16
10590	21	1645	732	NA	RxR	1	A_9	2	2	83	109	1.05914242	0.750266972	3	16
10591	21	1645	732	NA	RxR	1	A_9	0	0	117	130	-0.782889953	-0.782889953	4	16
10592	21	1645	732	NA	RxR	1	A_9	2	1	113	142	1.05914242	0.243297122	5	16
10593	21	1645	732	NA	RxR	2	B_9	0	0	107	136	-0.795480431	-0.795480431	51	5
10594	21	1645	732	NA	RxR	2	B_9	2	3	105	156	1.005862791	1.167374272	52	5
10595	21	1645	732	NA	RxR	2	B_9	0	0	140	170	-0.795480431	-0.795480431	53	5
10596	21	1645	732	NA	RxR	2	B_9	1	1	84	103	0.156169379	0.236067869	55	5
10597	21	1645	732	NA	RxR	2	B_9	1	3	108	155	0.156169379	1.167374272	55	4
10598	21	1645	732	NA	RxR	2	B_9	2	2	84	123	1.005862791	0.702543488	54	4
10599	21	1645	732	NA	RxR	2	B_9	0	0	76	109	-0.795480431	-0.795480431	53	4
10600	21	1645	732	NA	RxR	2	B_9	0	0	111	153	-0.795480431	-0.795480431	52	4
10601	21	1645	732	NA	RxR	2	B_9	1	1	98	129	0.156169379	0.236067869	51	4
10602	21	1645	732	NA	RxR	2	B_9	2	2	73	110	1.005862791	0.702543488	51	3
10603	21	1645	732	NA	RxR	2	B_9	1	1	61	79	0.156169379	0.236067869	52	3
10604	21	1645	732	NA	RxR	2	B_9	1	4	94	139	0.156169379	1.576528015	53	3
10605	21	1645	732	NA	RxR	2	B_9	1	2	83	114	0.156169379	0.702543488	54	3
10606	21	1645	732	NA	RxR	2	B_9	1	3	102	163	0.156169379	1.167374272	55	3
10607	21	1645	732	NA	RxR	2	B_9	0	0	93	133	-0.795480431	-0.795480431	55	2
10608	21	1645	732	NA	RxR	2	B_9	0	0	75	109	-0.795480431	-0.795480431	54	2
10609	21	1645	732	NA	RxR	2	B_9	0	0	74	121	-0.795480431	-0.795480431	53	2
10610	21	1645	732	NA	RxR	2	B_9	2	5	71	116	1.005862791	2.1625283	52	2
10611	21	1645	732	NA	RxR	2	B_9	0	0	72	102	-0.795480431	-0.795480431	51	2
10612	21	1645	732	NA	RxR	2	B_9	0	0	76	116	-0.795480431	-0.795480431	51	1
10613	21	1645	732	NA	RxR	2	B_9	0	0	66	102	-0.795480431	-0.795480431	52	1
10614	21	1645	732	NA	RxR	2	B_9	1	1	53	72	0.156169379	0.236067869	53	1
10615	21	1645	732	NA	RxR	2	B_9	1	1	82	107	0.156169379	0.236067869	54	1
10616	21	1645	732	NA	RxR	2	B_9	2	3	114	168	1.005862791	1.167374272	55	1
10617	21	1645	732	NA	RxR	3	C_9	0	0	80	107	-0.858635453	-0.856917958	66	5
10618	21	1645	732	NA	RxR	3	C_9	1	1	92	111	0.09317988	0.078629325	67	5
10619	21	1645	732	NA	RxR	3	C_9	2	5	108	160	0.986010839	1.882154427	68	5
10620	21	1645	732	NA	RxR	3	C_9	0	0	102	132	-0.858635453	-0.856917958	69	5
10621	21	1645	732	NA	RxR	3	C_9	1	1	76	100	0.09317988	0.078629325	70	5
10622	21	1645	732	NA	RxR	3	C_9	0	0	104	142	-0.858635453	-0.856917958	70	4
10623	21	1645	732	NA	RxR	3	C_9	2	5	146	212	0.986010839	1.882154427	69	4
10624	21	1645	732	NA	RxR	3	C_9	1	1	114	150	0.09317988	0.078629325	68	4
10625	21	1645	732	NA	RxR	3	C_9	1	2	134	175	0.09317988	0.459182431	67	4
10626	21	1645	732	NA	RxR	3	C_9	0	0	102	143	-0.858635453	-0.856917958	66	4
10627	21	1645	732	NA	RxR	3	C_9	1	2	99	136	0.09317988	0.459182431	66	3
10628	21	1645	732	NA	RxR	3	C_9	2	5	131	188	0.986010839	1.882154427	67	3
10629	21	1645	732	NA	RxR	3	C_9	0	0	90	128	-0.858635453	-0.856917958	68	3
10630	21	1645	732	NA	RxR	3	C_9	2	4	123	172	0.986010839	1.253691808	69	3
10631	21	1645	732	NA	RxR	3	C_9	1	2	129	197	0.09317988	0.459182431	70	3
10632	21	1645	732	NA	RxR	3	C_9	1	5	133	186	0.09317988	1.882154427	70	2
10633	21	1645	732	NA	RxR	3	C_9	0	0	91	125	-0.858635453	-0.856917958	69	2
10634	21	1645	732	NA	RxR	3	C_9	1	3	80	108	0.09317988	0.877506535	68	2
10635	21	1645	732	NA	RxR	3	C_9	0	0	65	77	-0.858635453	-0.856917958	67	2
10636	21	1645	732	NA	RxR	3	C_9	1	1	81	101	0.09317988	0.078629325	66	2
10637	21	1645	732	NA	RxR	3	C_9	0	0	109	136	-0.858635453	-0.856917958	66	1
10638	21	1645	732	NA	RxR	3	C_9	0	0	112	143	-0.858635453	-0.856917958	67	1
10639	21	1645	732	NA	RxR	3	C_9	1	4	103	163	0.09317988	1.253691808	68	1
10640	21	1645	732	NA	RxR	3	C_9	0	0	120	175	-0.858635453	-0.856917958	69	1
10641	21	1645	732	NA	RxR	3	C_9	0	0	96	142	-0.858635453	-0.856917958	70	1
10642	29	161	762	854	RxR	1	A_10	0	0	90	112	-0.782889953	-0.782889953	6	25
10643	29	161	762	854	RxR	1	A_10	0	0	87	105	-0.782889953	-0.782889953	7	25
10644	29	161	762	854	RxR	1	A_10	0	0	100	130	-0.782889953	-0.782889953	8	25
10645	29	161	762	854	RxR	1	A_10	0	0	52	66	-0.782889953	-0.782889953	9	25
10646	29	161	762	854	RxR	1	A_10	0	0	98	110	-0.782889953	-0.782889953	10	25
10647	29	161	762	854	RxR	1	A_10	0	0	77	94	-0.782889953	-0.782889953	10	24
10648	29	161	762	854	RxR	1	A_10	0	0	108	126	-0.782889953	-0.782889953	9	24
10649	29	161	762	854	RxR	1	A_10	0	0	97	120	-0.782889953	-0.782889953	8	24
10650	29	161	762	854	RxR	1	A_10	1	1	129	141	0.202847986	0.243297122	7	24
10651	29	161	762	854	RxR	1	A_10	1	1	75	83	0.202847986	0.243297122	6	24
10652	29	161	762	854	RxR	1	A_10	1	1	89	104	0.202847986	0.243297122	6	23
10653	29	161	762	854	RxR	1	A_10	0	0	121	140	-0.782889953	-0.782889953	7	23
10654	29	161	762	854	RxR	1	A_10	0	0	102	120	-0.782889953	-0.782889953	8	23
10655	29	161	762	854	RxR	1	A_10	0	0	94	112	-0.782889953	-0.782889953	9	23
10656	29	161	762	854	RxR	1	A_10	0	0	75	84	-0.782889953	-0.782889953	10	23
10657	29	161	762	854	RxR	1	A_10	1	1	90	110	0.202847986	0.243297122	10	22
10658	29	161	762	854	RxR	1	A_10	0	0	97	113	-0.782889953	-0.782889953	9	22
10659	29	161	762	854	RxR	1	A_10	0	0	104	120	-0.782889953	-0.782889953	8	22
10660	29	161	762	854	RxR	1	A_10	0	0	90	114	-0.782889953	-0.782889953	7	22
10661	29	161	762	854	RxR	1	A_10	0	0	104	123	-0.782889953	-0.782889953	6	22
10662	29	161	762	854	RxR	1	A_10	0	0	77	96	-0.782889953	-0.782889953	6	21
10663	29	161	762	854	RxR	1	A_10	0	0	87	111	-0.782889953	-0.782889953	8	21
10664	29	161	762	854	RxR	1	A_10	0	0	80	92	-0.782889953	-0.782889953	9	21
10665	29	161	762	854	RxR	1	A_10	0	0	73	85	-0.782889953	-0.782889953	10	21
10666	29	161	762	854	RxR	2	B_10	1	1	74	96	0.156169379	0.236067869	51	40
10667	29	161	762	854	RxR	2	B_10	0	0	74	88	-0.795480431	-0.795480431	52	40
10668	29	161	762	854	RxR	2	B_10	0	0	86	103	-0.795480431	-0.795480431	53	40
10669	29	161	762	854	RxR	2	B_10	2	1	67	81	1.005862791	0.236067869	54	40
10670	29	161	762	854	RxR	2	B_10	0	0	73	80	-0.795480431	-0.795480431	55	40
10671	29	161	762	854	RxR	2	B_10	0	0	28	35	-0.795480431	-0.795480431	55	39
10672	29	161	762	854	RxR	2	B_10	2	1	68	76	1.005862791	0.236067869	54	39
10673	29	161	762	854	RxR	2	B_10	0	0	66	75	-0.795480431	-0.795480431	53	39
10674	29	161	762	854	RxR	2	B_10	0	0	46	50	-0.795480431	-0.795480431	52	39
10675	29	161	762	854	RxR	2	B_10	0	0	72	83	-0.795480431	-0.795480431	51	39
10676	29	161	762	854	RxR	2	B_10	0	0	92	106	-0.795480431	-0.795480431	51	38
10677	29	161	762	854	RxR	2	B_10	0	0	80	92	-0.795480431	-0.795480431	52	38
10678	29	161	762	854	RxR	2	B_10	2	1	59	65	1.005862791	0.236067869	53	38
10679	29	161	762	854	RxR	2	B_10	2	2	77	89	1.005862791	0.702543488	54	38
10680	29	161	762	854	RxR	2	B_10	0	0	57	81	-0.795480431	-0.795480431	55	38
10681	29	161	762	854	RxR	2	B_10	0	0	71	85	-0.795480431	-0.795480431	55	37
10682	29	161	762	854	RxR	2	B_10	0	0	62	71	-0.795480431	-0.795480431	54	37
10683	29	161	762	854	RxR	2	B_10	0	0	73	84	-0.795480431	-0.795480431	53	37
10684	29	161	762	854	RxR	2	B_10	0	0	61	69	-0.795480431	-0.795480431	52	37
10685	29	161	762	854	RxR	2	B_10	0	0	78	86	-0.795480431	-0.795480431	51	37
10686	29	161	762	854	RxR	2	B_10	0	0	67	76	-0.795480431	-0.795480431	51	36
10687	29	161	762	854	RxR	2	B_10	0	0	75	91	-0.795480431	-0.795480431	52	36
10688	29	161	762	854	RxR	2	B_10	1	1	84	96	0.156169379	0.236067869	53	36
10689	29	161	762	854	RxR	2	B_10	0	0	80	89	-0.795480431	-0.795480431	54	36
10690	29	161	762	854	RxR	2	B_10	0	0	67	79	-0.795480431	-0.795480431	55	36
10691	29	161	762	854	RxR	3	C_10	0	0	78	83	-0.858635453	-0.856917958	71	45
10692	29	161	762	854	RxR	3	C_10	0	0	64	74	-0.858635453	-0.856917958	72	45
10693	29	161	762	854	RxR	3	C_10	0	0	93	117	-0.858635453	-0.856917958	73	45
10694	29	161	762	854	RxR	3	C_10	0	0	83	113	-0.858635453	-0.856917958	74	45
10695	29	161	762	854	RxR	3	C_10	0	0	79	103	-0.858635453	-0.856917958	75	45
10696	29	161	762	854	RxR	3	C_10	0	0	83	106	-0.858635453	-0.856917958	75	44
10697	29	161	762	854	RxR	3	C_10	2	2	100	143	0.986010839	0.459182431	74	44
10698	29	161	762	854	RxR	3	C_10	0	0	80	107	-0.858635453	-0.856917958	73	44
10699	29	161	762	854	RxR	3	C_10	0	0	76	94	-0.858635453	-0.856917958	72	44
10700	29	161	762	854	RxR	3	C_10	1	1	78	97	0.09317988	0.078629325	72	43
10701	29	161	762	854	RxR	3	C_10	0	0	79	99	-0.858635453	-0.856917958	73	43
10702	29	161	762	854	RxR	3	C_10	0	0	105	131	-0.858635453	-0.856917958	74	43
10703	29	161	762	854	RxR	3	C_10	0	0	87	124	-0.858635453	-0.856917958	75	43
10704	29	161	762	854	RxR	3	C_10	0	0	77	109	-0.858635453	-0.856917958	75	42
10705	29	161	762	854	RxR	3	C_10	0	0	81	107	-0.858635453	-0.856917958	74	42
10706	29	161	762	854	RxR	3	C_10	0	0	86	115	-0.858635453	-0.856917958	73	42
10707	29	161	762	854	RxR	3	C_10	0	0	79	99	-0.858635453	-0.856917958	72	42
10708	29	161	762	854	RxR	3	C_10	0	0	75	82	-0.858635453	-0.856917958	71	42
10709	29	161	762	854	RxR	3	C_10	0	0	80	90	-0.858635453	-0.856917958	71	41
10710	29	161	762	854	RxR	3	C_10	0	0	69	77	-0.858635453	-0.856917958	72	41
10711	29	161	762	854	RxR	3	C_10	0	0	87	111	-0.858635453	-0.856917958	73	41
10712	29	161	762	854	RxR	3	C_10	0	0	77	105	-0.858635453	-0.856917958	74	41
10713	29	161	762	854	RxR	3	C_10	0	0	92	133	-0.858635453	-0.856917958	75	41
10714	29	167	762	1220	RxR	1	A_11	0	0	67	79	-0.782889953	-0.782889953	26	30
10715	29	167	762	1220	RxR	1	A_11	0	0	66	80	-0.782889953	-0.782889953	27	30
10716	29	167	762	1220	RxR	1	A_11	0	0	56	66	-0.782889953	-0.782889953	28	30
10717	29	167	762	1220	RxR	1	A_11	0	0	83	87	-0.782889953	-0.782889953	30	30
10718	29	167	762	1220	RxR	1	A_11	0	0	75	88	-0.782889953	-0.782889953	30	29
10719	29	167	762	1220	RxR	1	A_11	1	1	77	101	0.202847986	0.243297122	29	29
10720	29	167	762	1220	RxR	1	A_11	0	0	60	67	-0.782889953	-0.782889953	28	29
10721	29	167	762	1220	RxR	1	A_11	0	0	65	82	-0.782889953	-0.782889953	27	29
10722	29	167	762	1220	RxR	1	A_11	1	1	106	125	0.202847986	0.243297122	26	29
10723	29	167	762	1220	RxR	1	A_11	0	0	77	88	-0.782889953	-0.782889953	26	28
10724	29	167	762	1220	RxR	1	A_11	0	0	98	120	-0.782889953	-0.782889953	27	28
10725	29	167	762	1220	RxR	1	A_11	0	0	80	94	-0.782889953	-0.782889953	28	28
10726	29	167	762	1220	RxR	1	A_11	0	0	64	75	-0.782889953	-0.782889953	29	28
10727	29	167	762	1220	RxR	1	A_11	1	1	71	84	0.202847986	0.243297122	30	28
10728	29	167	762	1220	RxR	1	A_11	0	0	61	70	-0.782889953	-0.782889953	30	27
10729	29	167	762	1220	RxR	1	A_11	2	1	52	57	1.05914242	0.243297122	29	27
10730	29	167	762	1220	RxR	1	A_11	0	0	66	76	-0.782889953	-0.782889953	28	27
10731	29	167	762	1220	RxR	1	A_11	0	0	66	83	-0.782889953	-0.782889953	27	27
10732	29	167	762	1220	RxR	1	A_11	0	0	88	105	-0.782889953	-0.782889953	26	27
10733	29	167	762	1220	RxR	1	A_11	0	0	81	101	-0.782889953	-0.782889953	26	26
10734	29	167	762	1220	RxR	1	A_11	0	0	77	102	-0.782889953	-0.782889953	27	26
10735	29	167	762	1220	RxR	1	A_11	1	1	59	80	0.202847986	0.243297122	28	26
10736	29	167	762	1220	RxR	1	A_11	0	0	60	74	-0.782889953	-0.782889953	29	26
10737	29	167	762	1220	RxR	1	A_11	0	0	74	87	-0.782889953	-0.782889953	30	26
10738	29	167	762	1220	RxR	2	B_11	0	0	89	104	-0.795480431	-0.795480431	31	15
10739	29	167	762	1220	RxR	2	B_11	0	0	73	82	-0.795480431	-0.795480431	32	15
10740	29	167	762	1220	RxR	2	B_11	0	0	70	87	-0.795480431	-0.795480431	33	15
10741	29	167	762	1220	RxR	2	B_11	0	0	78	97	-0.795480431	-0.795480431	34	15
10742	29	167	762	1220	RxR	2	B_11	0	0	82	101	-0.795480431	-0.795480431	35	15
10743	29	167	762	1220	RxR	2	B_11	0	0	78	93	-0.795480431	-0.795480431	35	14
10744	29	167	762	1220	RxR	2	B_11	0	0	80	95	-0.795480431	-0.795480431	34	14
10745	29	167	762	1220	RxR	2	B_11	0	0	75	90	-0.795480431	-0.795480431	33	14
10746	29	167	762	1220	RxR	2	B_11	0	0	54	63	-0.795480431	-0.795480431	32	14
10747	29	167	762	1220	RxR	2	B_11	0	0	90	115	-0.795480431	-0.795480431	31	14
10748	29	167	762	1220	RxR	2	B_11	1	1	69	84	0.156169379	0.236067869	31	13
10749	29	167	762	1220	RxR	2	B_11	0	0	73	99	-0.795480431	-0.795480431	32	13
10750	29	167	762	1220	RxR	2	B_11	0	0	66	81	-0.795480431	-0.795480431	33	13
10751	29	167	762	1220	RxR	2	B_11	0	0	79	100	-0.795480431	-0.795480431	34	13
10752	29	167	762	1220	RxR	2	B_11	0	0	87	100	-0.795480431	-0.795480431	35	13
10753	29	167	762	1220	RxR	2	B_11	0	0	81	104	-0.795480431	-0.795480431	35	12
10754	29	167	762	1220	RxR	2	B_11	0	0	76	94	-0.795480431	-0.795480431	34	12
10755	29	167	762	1220	RxR	2	B_11	0	0	62	74	-0.795480431	-0.795480431	33	12
10756	29	167	762	1220	RxR	2	B_11	0	0	76	101	-0.795480431	-0.795480431	32	12
10757	29	167	762	1220	RxR	2	B_11	0	0	76	90	-0.795480431	-0.795480431	31	12
10758	29	167	762	1220	RxR	2	B_11	0	0	80	104	-0.795480431	-0.795480431	31	11
10759	29	167	762	1220	RxR	2	B_11	0	0	90	119	-0.795480431	-0.795480431	32	11
10760	29	167	762	1220	RxR	2	B_11	0	0	107	142	-0.795480431	-0.795480431	33	11
10761	29	167	762	1220	RxR	2	B_11	0	0	87	108	-0.795480431	-0.795480431	35	11
10762	29	167	762	1220	RxR	3	C_11	0	0	60	70	-0.858635453	-0.856917958	56	10
10763	29	167	762	1220	RxR	3	C_11	0	0	69	94	-0.858635453	-0.856917958	57	10
10764	29	167	762	1220	RxR	3	C_11	0	0	64	74	-0.858635453	-0.856917958	59	10
10765	29	167	762	1220	RxR	3	C_11	0	0	49	56	-0.858635453	-0.856917958	60	10
10766	29	167	762	1220	RxR	3	C_11	1	1	75	92	0.09317988	0.078629325	60	9
10767	29	167	762	1220	RxR	3	C_11	0	0	45	56	-0.858635453	-0.856917958	59	9
10768	29	167	762	1220	RxR	3	C_11	0	0	50	61	-0.858635453	-0.856917958	57	9
10769	29	167	762	1220	RxR	3	C_11	0	0	82	100	-0.858635453	-0.856917958	56	9
10770	29	167	762	1220	RxR	3	C_11	1	1	69	92	0.09317988	0.078629325	56	8
10771	29	167	762	1220	RxR	3	C_11	0	0	105	140	-0.858635453	-0.856917958	57	8
10772	29	167	762	1220	RxR	3	C_11	0	0	80	100	-0.858635453	-0.856917958	58	8
10773	29	167	762	1220	RxR	3	C_11	1	2	57	76	0.09317988	0.459182431	59	8
10774	29	167	762	1220	RxR	3	C_11	0	0	61	72	-0.858635453	-0.856917958	60	8
10775	29	167	762	1220	RxR	3	C_11	0	0	59	87	-0.858635453	-0.856917958	59	7
10776	29	167	762	1220	RxR	3	C_11	0	0	58	69	-0.858635453	-0.856917958	58	7
10777	29	167	762	1220	RxR	3	C_11	2	1	61	71	0.986010839	0.078629325	57	7
10778	29	167	762	1220	RxR	3	C_11	0	0	78	99	-0.858635453	-0.856917958	56	7
10779	29	167	762	1220	RxR	3	C_11	0	0	47	49	-0.858635453	-0.856917958	56	6
10780	29	167	762	1220	RxR	3	C_11	0	0	52	61	-0.858635453	-0.856917958	57	6
10781	29	167	762	1220	RxR	3	C_11	0	0	65	80	-0.858635453	-0.856917958	58	6
10782	29	167	762	1220	RxR	3	C_11	0	0	89	117	-0.858635453	-0.856917958	59	6
10783	29	167	762	1220	RxR	3	C_11	0	0	64	74	-0.858635453	-0.856917958	60	6
10784	87	161	930	854	RxR	1	A_12	1	1	100	126	0.202847986	0.243297122	31	35
10785	87	161	930	854	RxR	1	A_12	0	0	72	87	-0.782889953	-0.782889953	32	35
10786	87	161	930	854	RxR	1	A_12	0	0	88	108	-0.782889953	-0.782889953	33	35
10787	87	161	930	854	RxR	1	A_12	0	0	89	106	-0.782889953	-0.782889953	34	35
10788	87	161	930	854	RxR	1	A_12	0	0	86	112	-0.782889953	-0.782889953	35	35
10789	87	161	930	854	RxR	1	A_12	0	0	47	54	-0.782889953	-0.782889953	35	34
10790	87	161	930	854	RxR	1	A_12	1	1	96	127	0.202847986	0.243297122	34	34
10791	87	161	930	854	RxR	1	A_12	0	0	85	108	-0.782889953	-0.782889953	33	34
10792	87	161	930	854	RxR	1	A_12	0	0	100	110	-0.782889953	-0.782889953	32	34
10793	87	161	930	854	RxR	1	A_12	0	0	96	114	-0.782889953	-0.782889953	31	34
10794	87	161	930	854	RxR	1	A_12	0	0	87	107	-0.782889953	-0.782889953	31	33
10795	87	161	930	854	RxR	1	A_12	0	0	73	86	-0.782889953	-0.782889953	32	33
10796	87	161	930	854	RxR	1	A_12	1	1	78	99	0.202847986	0.243297122	33	33
10797	87	161	930	854	RxR	1	A_12	0	0	86	107	-0.782889953	-0.782889953	34	33
10798	87	161	930	854	RxR	1	A_12	1	1	81	94	0.202847986	0.243297122	35	32
10799	87	161	930	854	RxR	1	A_12	1	1	80	95	0.202847986	0.243297122	34	32
10800	87	161	930	854	RxR	1	A_12	0	0	72	86	-0.782889953	-0.782889953	33	32
10801	87	161	930	854	RxR	1	A_12	0	0	107	131	-0.782889953	-0.782889953	32	32
10802	87	161	930	854	RxR	1	A_12	0	0	48	58	-0.782889953	-0.782889953	31	32
10803	87	161	930	854	RxR	1	A_12	2	2	62	80	1.05914242	0.750266972	31	31
10804	87	161	930	854	RxR	1	A_12	1	2	69	84	0.202847986	0.750266972	32	31
10805	87	161	930	854	RxR	1	A_12	1	1	86	110	0.202847986	0.243297122	33	31
10806	87	161	930	854	RxR	1	A_12	1	1	82	102	0.202847986	0.243297122	34	31
10807	87	161	930	854	RxR	1	A_12	1	1	68	82	0.202847986	0.243297122	35	31
10808	87	161	930	854	RxR	2	B_12	1	2	85	91	0.156169379	0.702543488	51	30
10809	87	161	930	854	RxR	2	B_12	0	0	69	82	-0.795480431	-0.795480431	52	30
10810	87	161	930	854	RxR	2	B_12	1	2	78	86	0.156169379	0.702543488	53	30
10811	87	161	930	854	RxR	2	B_12	0	0	86	108	-0.795480431	-0.795480431	54	30
10812	87	161	930	854	RxR	2	B_12	0	0	76	94	-0.795480431	-0.795480431	55	30
10813	87	161	930	854	RxR	2	B_12	2	1	65	74	1.005862791	0.236067869	55	29
10814	87	161	930	854	RxR	2	B_12	2	2	75	81	1.005862791	0.702543488	54	29
10815	87	161	930	854	RxR	2	B_12	0	0	66	74	-0.795480431	-0.795480431	53	29
10816	87	161	930	854	RxR	2	B_12	1	1	71	80	0.156169379	0.236067869	52	29
10817	87	161	930	854	RxR	2	B_12	0	0	77	90	-0.795480431	-0.795480431	51	29
10818	87	161	930	854	RxR	2	B_12	0	0	85	107	-0.795480431	-0.795480431	51	28
10819	87	161	930	854	RxR	2	B_12	2	1	71	74	1.005862791	0.236067869	52	28
10820	87	161	930	854	RxR	2	B_12	0	0	51	66	-0.795480431	-0.795480431	53	28
10821	87	161	930	854	RxR	2	B_12	0	0	63	76	-0.795480431	-0.795480431	54	28
10822	87	161	930	854	RxR	2	B_12	0	0	69	85	-0.795480431	-0.795480431	55	28
10823	87	161	930	854	RxR	2	B_12	0	0	67	72	-0.795480431	-0.795480431	55	27
10824	87	161	930	854	RxR	2	B_12	0	0	47	53	-0.795480431	-0.795480431	54	27
10825	87	161	930	854	RxR	2	B_12	0	0	72	74	-0.795480431	-0.795480431	52	27
10826	87	161	930	854	RxR	2	B_12	1	1	89	111	0.156169379	0.236067869	51	27
10827	87	161	930	854	RxR	2	B_12	0	0	73	88	-0.795480431	-0.795480431	51	26
10828	87	161	930	854	RxR	2	B_12	1	1	74	89	0.156169379	0.236067869	52	26
10829	87	161	930	854	RxR	2	B_12	0	0	58	62	-0.795480431	-0.795480431	53	26
10830	87	161	930	854	RxR	2	B_12	0	0	58	65	-0.795480431	-0.795480431	54	26
10831	87	161	930	854	RxR	2	B_12	0	0	59	64	-0.795480431	-0.795480431	55	26
10832	87	161	930	854	RxR	3	C_12	0	0	64	66	-0.858635453	-0.856917958	61	30
10833	87	161	930	854	RxR	3	C_12	0	0	79	93	-0.858635453	-0.856917958	63	30
10834	87	161	930	854	RxR	3	C_12	0	0	95	122	-0.858635453	-0.856917958	64	30
10835	87	161	930	854	RxR	3	C_12	1	2	75	98	0.09317988	0.459182431	65	30
10836	87	161	930	854	RxR	3	C_12	0	0	72	90	-0.858635453	-0.856917958	65	29
10837	87	161	930	854	RxR	3	C_12	0	0	73	97	-0.858635453	-0.856917958	64	29
10838	87	161	930	854	RxR	3	C_12	1	1	73	96	0.09317988	0.078629325	63	29
10839	87	161	930	854	RxR	3	C_12	0	0	81	97	-0.858635453	-0.856917958	62	29
10840	87	161	930	854	RxR	3	C_12	0	0	63	65	-0.858635453	-0.856917958	61	29
10841	87	161	930	854	RxR	3	C_12	2	3	75	83	0.986010839	0.877506535	61	28
10842	87	161	930	854	RxR	3	C_12	1	1	73	92	0.09317988	0.078629325	62	28
10843	87	161	930	854	RxR	3	C_12	1	2	58	71	0.09317988	0.459182431	63	28
10844	87	161	930	854	RxR	3	C_12	0	0	65	85	-0.858635453	-0.856917958	64	28
10845	87	161	930	854	RxR	3	C_12	0	0	66	76	-0.858635453	-0.856917958	65	28
10846	87	161	930	854	RxR	3	C_12	0	0	73	100	-0.858635453	-0.856917958	65	27
10847	87	161	930	854	RxR	3	C_12	0	0	65	86	-0.858635453	-0.856917958	63	27
10848	87	161	930	854	RxR	3	C_12	0	0	82	110	-0.858635453	-0.856917958	62	27
10849	87	161	930	854	RxR	3	C_12	0	0	75	92	-0.858635453	-0.856917958	61	27
10850	87	161	930	854	RxR	3	C_12	0	0	63	71	-0.858635453	-0.856917958	61	26
10851	87	161	930	854	RxR	3	C_12	0	0	60	78	-0.858635453	-0.856917958	62	26
10852	87	161	930	854	RxR	3	C_12	2	3	68	84	0.986010839	0.877506535	63	26
10853	87	161	930	854	RxR	3	C_12	2	3	89	113	0.986010839	0.877506535	64	26
10854	87	161	930	854	RxR	3	C_12	1	1	62	70	0.09317988	0.078629325	65	26
10855	87	167	930	1220	RxR	1	A_13	0	0	70	76	-0.782889953	-0.782889953	11	15
10856	87	167	930	1220	RxR	1	A_13	0	0	79	98	-0.782889953	-0.782889953	12	15
10857	87	167	930	1220	RxR	1	A_13	0	0	50	56	-0.782889953	-0.782889953	13	15
10858	87	167	930	1220	RxR	1	A_13	0	0	66	72	-0.782889953	-0.782889953	14	15
10859	87	167	930	1220	RxR	1	A_13	2	1	76	92	1.05914242	0.243297122	15	15
10860	87	167	930	1220	RxR	1	A_13	0	0	70	76	-0.782889953	-0.782889953	15	14
10861	87	167	930	1220	RxR	1	A_13	0	0	70	88	-0.782889953	-0.782889953	14	14
10862	87	167	930	1220	RxR	1	A_13	0	0	78	92	-0.782889953	-0.782889953	12	14
10863	87	167	930	1220	RxR	1	A_13	0	0	57	62	-0.782889953	-0.782889953	11	14
10864	87	167	930	1220	RxR	1	A_13	0	0	68	77	-0.782889953	-0.782889953	11	13
10865	87	167	930	1220	RxR	1	A_13	0	0	73	74	-0.782889953	-0.782889953	12	13
10866	87	167	930	1220	RxR	1	A_13	0	0	78	94	-0.782889953	-0.782889953	14	13
10867	87	167	930	1220	RxR	1	A_13	0	0	90	106	-0.782889953	-0.782889953	15	13
10868	87	167	930	1220	RxR	1	A_13	0	0	70	80	-0.782889953	-0.782889953	15	12
10869	87	167	930	1220	RxR	1	A_13	0	0	60	75	-0.782889953	-0.782889953	14	12
10870	87	167	930	1220	RxR	1	A_13	0	0	94	111	-0.782889953	-0.782889953	13	12
10871	87	167	930	1220	RxR	1	A_13	0	0	68	79	-0.782889953	-0.782889953	12	12
10872	87	167	930	1220	RxR	1	A_13	0	0	46	53	-0.782889953	-0.782889953	11	12
10873	87	167	930	1220	RxR	1	A_13	1	1	72	90	0.202847986	0.243297122	11	11
10874	87	167	930	1220	RxR	1	A_13	0	0	58	74	-0.782889953	-0.782889953	12	11
10875	87	167	930	1220	RxR	1	A_13	0	0	88	128	-0.782889953	-0.782889953	13	11
10876	87	167	930	1220	RxR	1	A_13	0	0	98	126	-0.782889953	-0.782889953	14	11
10877	87	167	930	1220	RxR	1	A_13	1	1	92	116	0.202847986	0.243297122	15	11
10878	87	167	930	1220	RxR	2	B_13	0	0	87	105	-0.795480431	-0.795480431	47	40
10879	87	167	930	1220	RxR	2	B_13	1	1	87	118	0.156169379	0.236067869	48	40
10880	87	167	930	1220	RxR	2	B_13	0	0	72	90	-0.795480431	-0.795480431	49	40
10881	87	167	930	1220	RxR	2	B_13	1	1	76	83	0.156169379	0.236067869	50	40
10882	87	167	930	1220	RxR	2	B_13	0	0	71	80	-0.795480431	-0.795480431	50	39
10883	87	167	930	1220	RxR	2	B_13	2	5	109	130	1.005862791	2.1625283	49	39
10884	87	167	930	1220	RxR	2	B_13	0	0	75	94	-0.795480431	-0.795480431	48	39
10885	87	167	930	1220	RxR	2	B_13	0	0	92	118	-0.795480431	-0.795480431	47	39
10886	87	167	930	1220	RxR	2	B_13	0	0	82	105	-0.795480431	-0.795480431	46	39
10887	87	167	930	1220	RxR	2	B_13	0	0	72	87	-0.795480431	-0.795480431	46	38
10888	87	167	930	1220	RxR	2	B_13	0	0	72	90	-0.795480431	-0.795480431	47	38
10889	87	167	930	1220	RxR	2	B_13	0	0	47	56	-0.795480431	-0.795480431	48	38
10890	87	167	930	1220	RxR	2	B_13	1	2	65	82	0.156169379	0.702543488	49	38
10891	87	167	930	1220	RxR	2	B_13	0	0	43	48	-0.795480431	-0.795480431	50	38
10892	87	167	930	1220	RxR	2	B_13	0	0	83	104	-0.795480431	-0.795480431	50	37
10893	87	167	930	1220	RxR	2	B_13	2	2	79	98	1.005862791	0.702543488	49	37
10894	87	167	930	1220	RxR	2	B_13	0	0	67	80	-0.795480431	-0.795480431	48	37
10895	87	167	930	1220	RxR	2	B_13	0	0	68	73	-0.795480431	-0.795480431	47	37
10896	87	167	930	1220	RxR	2	B_13	0	0	71	78	-0.795480431	-0.795480431	46	37
10897	87	167	930	1220	RxR	2	B_13	2	2	72	79	1.005862791	0.702543488	46	36
10898	87	167	930	1220	RxR	2	B_13	1	1	73	86	0.156169379	0.236067869	47	36
10899	87	167	930	1220	RxR	2	B_13	2	1	70	73	1.005862791	0.236067869	48	36
10900	87	167	930	1220	RxR	2	B_13	0	0	58	76	-0.795480431	-0.795480431	49	36
10901	87	167	930	1220	RxR	2	B_13	0	0	85	102	-0.795480431	-0.795480431	50	36
10902	87	167	930	1220	RxR	3	C_13	0	0	68	86	-0.858635453	-0.856917958	61	25
10903	87	167	930	1220	RxR	3	C_13	1	1	75	101	0.09317988	0.078629325	62	25
10904	87	167	930	1220	RxR	3	C_13	0	0	75	106	-0.858635453	-0.856917958	63	25
10905	87	167	930	1220	RxR	3	C_13	1	2	80	92	0.09317988	0.459182431	64	25
10906	87	167	930	1220	RxR	3	C_13	0	0	89	117	-0.858635453	-0.856917958	65	25
10907	87	167	930	1220	RxR	3	C_13	0	0	76	95	-0.858635453	-0.856917958	65	24
10908	87	167	930	1220	RxR	3	C_13	1	1	88	108	0.09317988	0.078629325	64	24
10909	87	167	930	1220	RxR	3	C_13	0	0	60	81	-0.858635453	-0.856917958	63	24
10910	87	167	930	1220	RxR	3	C_13	1	1	71	100	0.09317988	0.078629325	62	24
10911	87	167	930	1220	RxR	3	C_13	0	0	58	71	-0.858635453	-0.856917958	61	24
10912	87	167	930	1220	RxR	3	C_13	0	0	68	85	-0.858635453	-0.856917958	61	23
10913	87	167	930	1220	RxR	3	C_13	0	0	88	110	-0.858635453	-0.856917958	62	23
10914	87	167	930	1220	RxR	3	C_13	0	0	87	117	-0.858635453	-0.856917958	63	23
10915	87	167	930	1220	RxR	3	C_13	0	0	69	83	-0.858635453	-0.856917958	64	23
10916	87	167	930	1220	RxR	3	C_13	0	0	64	81	-0.858635453	-0.856917958	65	23
10917	87	167	930	1220	RxR	3	C_13	0	0	68	77	-0.858635453	-0.856917958	65	22
10918	87	167	930	1220	RxR	3	C_13	1	1	74	87	0.09317988	0.078629325	63	22
10919	87	167	930	1220	RxR	3	C_13	1	1	76	100	0.09317988	0.078629325	62	22
10920	87	167	930	1220	RxR	3	C_13	0	0	50	58	-0.858635453	-0.856917958	61	22
10921	87	167	930	1220	RxR	3	C_13	0	0	67	83	-0.858635453	-0.856917958	61	21
10922	87	167	930	1220	RxR	3	C_13	0	0	48	57	-0.858635453	-0.856917958	62	21
10923	87	167	930	1220	RxR	3	C_13	0	0	51	54	-0.858635453	-0.856917958	63	21
10924	87	167	930	1220	RxR	3	C_13	1	1	78	94	0.09317988	0.078629325	64	21
10925	87	167	930	1220	RxR	3	C_13	0	0	64	80	-0.858635453	-0.856917958	65	21
10926	87	1645	930	NA	RxR	1	A_14	0	0	99	120	-0.782889953	-0.782889953	26	25
10927	87	1645	930	NA	RxR	1	A_14	1	1	91	120	0.202847986	0.243297122	27	25
10928	87	1645	930	NA	RxR	1	A_14	0	0	88	112	-0.782889953	-0.782889953	28	25
10929	87	1645	930	NA	RxR	1	A_14	0	0	116	140	-0.782889953	-0.782889953	29	25
10930	87	1645	930	NA	RxR	1	A_14	0	0	85	110	-0.782889953	-0.782889953	30	25
10931	87	1645	930	NA	RxR	1	A_14	0	0	74	86	-0.782889953	-0.782889953	30	24
10932	87	1645	930	NA	RxR	1	A_14	0	0	85	106	-0.782889953	-0.782889953	29	24
10933	87	1645	930	NA	RxR	1	A_14	1	1	74	92	0.202847986	0.243297122	28	24
10934	87	1645	930	NA	RxR	1	A_14	0	0	87	138	-0.782889953	-0.782889953	26	24
10935	87	1645	930	NA	RxR	1	A_14	0	0	75	103	-0.782889953	-0.782889953	26	23
10936	87	1645	930	NA	RxR	1	A_14	1	1	90	116	0.202847986	0.243297122	27	23
10937	87	1645	930	NA	RxR	1	A_14	0	0	94	121	-0.782889953	-0.782889953	28	23
10938	87	1645	930	NA	RxR	1	A_14	2	1	81	94	1.05914242	0.243297122	29	23
10939	87	1645	930	NA	RxR	1	A_14	0	0	110	130	-0.782889953	-0.782889953	30	23
10940	87	1645	930	NA	RxR	1	A_14	0	0	83	98	-0.782889953	-0.782889953	30	22
10941	87	1645	930	NA	RxR	1	A_14	1	1	52	61	0.202847986	0.243297122	29	22
10942	87	1645	930	NA	RxR	1	A_14	0	0	114	130	-0.782889953	-0.782889953	28	22
10943	87	1645	930	NA	RxR	1	A_14	0	0	100	126	-0.782889953	-0.782889953	27	22
10944	87	1645	930	NA	RxR	1	A_14	0	0	91	117	-0.782889953	-0.782889953	26	22
10945	87	1645	930	NA	RxR	1	A_14	1	1	80	95	0.202847986	0.243297122	26	21
10946	87	1645	930	NA	RxR	1	A_14	1	2	85	95	0.202847986	0.750266972	27	21
10947	87	1645	930	NA	RxR	1	A_14	0	0	88	100	-0.782889953	-0.782889953	28	21
10948	87	1645	930	NA	RxR	1	A_14	1	1	96	117	0.202847986	0.243297122	29	21
10949	87	1645	930	NA	RxR	1	A_14	0	0	87	105	-0.782889953	-0.782889953	30	21
10950	87	1645	930	NA	RxR	2	B_14	0	0	120	142	-0.795480431	-0.795480431	46	15
10951	87	1645	930	NA	RxR	2	B_14	0	0	81	95	-0.795480431	-0.795480431	47	15
10952	87	1645	930	NA	RxR	2	B_14	0	0	86	102	-0.795480431	-0.795480431	48	15
10953	87	1645	930	NA	RxR	2	B_14	0	0	74	82	-0.795480431	-0.795480431	49	15
10954	87	1645	930	NA	RxR	2	B_14	0	0	92	116	-0.795480431	-0.795480431	50	15
10955	87	1645	930	NA	RxR	2	B_14	2	4	90	108	1.005862791	1.576528015	50	14
10956	87	1645	930	NA	RxR	2	B_14	0	0	103	126	-0.795480431	-0.795480431	49	14
10957	87	1645	930	NA	RxR	2	B_14	1	1	87	112	0.156169379	0.236067869	48	14
10958	87	1645	930	NA	RxR	2	B_14	1	1	97	120	0.156169379	0.236067869	47	14
10959	87	1645	930	NA	RxR	2	B_14	0	0	68	85	-0.795480431	-0.795480431	46	13
10960	87	1645	930	NA	RxR	2	B_14	0	0	97	132	-0.795480431	-0.795480431	47	13
10961	87	1645	930	NA	RxR	2	B_14	0	0	93	104	-0.795480431	-0.795480431	48	13
10962	87	1645	930	NA	RxR	2	B_14	0	0	150	185	-0.795480431	-0.795480431	49	13
10963	87	1645	930	NA	RxR	2	B_14	0	0	102	134	-0.795480431	-0.795480431	50	13
10964	87	1645	930	NA	RxR	2	B_14	2	3	82	108	1.005862791	1.167374272	50	12
10965	87	1645	930	NA	RxR	2	B_14	0	0	133	197	-0.795480431	-0.795480431	49	12
10966	87	1645	930	NA	RxR	2	B_14	0	0	73	87	-0.795480431	-0.795480431	47	12
10967	87	1645	930	NA	RxR	2	B_14	0	0	72	87	-0.795480431	-0.795480431	46	12
10968	87	1645	930	NA	RxR	2	B_14	2	3	57	75	1.005862791	1.167374272	46	11
10969	87	1645	930	NA	RxR	2	B_14	0	0	97	132	-0.795480431	-0.795480431	47	11
10970	87	1645	930	NA	RxR	2	B_14	1	1	111	151	0.156169379	0.236067869	48	11
10971	87	1645	930	NA	RxR	2	B_14	0	0	99	126	-0.795480431	-0.795480431	49	11
10972	87	1645	930	NA	RxR	2	B_14	1	1	97	136	0.156169379	0.236067869	50	11
10973	87	1645	930	NA	RxR	3	C_14	0	0	69	80	-0.858635453	-0.856917958	71	5
10974	87	1645	930	NA	RxR	3	C_14	0	0	89	126	-0.858635453	-0.856917958	72	5
10975	87	1645	930	NA	RxR	3	C_14	1	1	87	123	0.09317988	0.078629325	73	5
10976	87	1645	930	NA	RxR	3	C_14	0	0	94	142	-0.858635453	-0.856917958	74	5
10977	87	1645	930	NA	RxR	3	C_14	1	1	114	158	0.09317988	0.078629325	75	5
10978	87	1645	930	NA	RxR	3	C_14	1	3	93	120	0.09317988	0.877506535	75	4
10979	87	1645	930	NA	RxR	3	C_14	0	0	87	146	-0.858635453	-0.856917958	74	4
10980	87	1645	930	NA	RxR	3	C_14	0	0	83	100	-0.858635453	-0.856917958	73	4
10981	87	1645	930	NA	RxR	3	C_14	1	1	134	168	0.09317988	0.078629325	72	4
10982	87	1645	930	NA	RxR	3	C_14	2	2	98	163	0.986010839	0.459182431	71	4
10983	87	1645	930	NA	RxR	3	C_14	0	0	119	144	-0.858635453	-0.856917958	71	3
10984	87	1645	930	NA	RxR	3	C_14	1	2	130	188	0.09317988	0.459182431	72	3
10985	87	1645	930	NA	RxR	3	C_14	0	0	109	164	-0.858635453	-0.856917958	73	3
10986	87	1645	930	NA	RxR	3	C_14	1	1	98	137	0.09317988	0.078629325	74	3
10987	87	1645	930	NA	RxR	3	C_14	2	4	60	90	0.986010839	1.253691808	75	3
10988	87	1645	930	NA	RxR	3	C_14	0	0	83	115	-0.858635453	-0.856917958	75	2
10989	87	1645	930	NA	RxR	3	C_14	2	3	70	118	0.986010839	0.877506535	74	2
10990	87	1645	930	NA	RxR	3	C_14	2	5	83	122	0.986010839	1.882154427	73	2
10991	87	1645	930	NA	RxR	3	C_14	1	1	114	175	0.09317988	0.078629325	72	2
10992	87	1645	930	NA	RxR	3	C_14	1	4	103	148	0.09317988	1.253691808	71	2
10993	87	1645	930	NA	RxR	3	C_14	1	1	119	179	0.09317988	0.078629325	71	1
10994	87	1645	930	NA	RxR	3	C_14	1	1	85	130	0.09317988	0.078629325	72	1
10995	87	1645	930	NA	RxR	3	C_14	0	0	71	108	-0.858635453	-0.856917958	73	1
10996	87	1645	930	NA	RxR	3	C_14	2	2	78	120	0.986010839	0.459182431	74	1
10997	87	1645	930	NA	RxR	3	C_14	1	1	70	107	0.09317988	0.078629325	75	1
10998	167	161	1220	854	RxR	1	A_15	2	1	61	73	1.05914242	0.243297122	6	15
10999	167	161	1220	854	RxR	1	A_15	0	0	58	68	-0.782889953	-0.782889953	7	15
11000	167	161	1220	854	RxR	1	A_15	0	0	58	63	-0.782889953	-0.782889953	8	15
11001	167	161	1220	854	RxR	1	A_15	2	2	60	66	1.05914242	0.750266972	9	15
11002	167	161	1220	854	RxR	1	A_15	0	0	82	89	-0.782889953	-0.782889953	10	15
11003	167	161	1220	854	RxR	1	A_15	1	1	82	96	0.202847986	0.243297122	10	14
11004	167	161	1220	854	RxR	1	A_15	0	0	66	70	-0.782889953	-0.782889953	9	14
11005	167	161	1220	854	RxR	1	A_15	0	0	69	78	-0.782889953	-0.782889953	8	14
11006	167	161	1220	854	RxR	1	A_15	2	2	78	90	1.05914242	0.750266972	7	14
11007	167	161	1220	854	RxR	1	A_15	0	0	62	74	-0.782889953	-0.782889953	6	14
11008	167	161	1220	854	RxR	1	A_15	0	0	73	86	-0.782889953	-0.782889953	6	13
11009	167	161	1220	854	RxR	1	A_15	0	0	48	56	-0.782889953	-0.782889953	7	13
11010	167	161	1220	854	RxR	1	A_15	0	0	56	62	-0.782889953	-0.782889953	8	13
11011	167	161	1220	854	RxR	1	A_15	0	0	60	66	-0.782889953	-0.782889953	9	13
11012	167	161	1220	854	RxR	1	A_15	0	0	60	70	-0.782889953	-0.782889953	10	13
11013	167	161	1220	854	RxR	1	A_15	0	0	42	50	-0.782889953	-0.782889953	10	12
11014	167	161	1220	854	RxR	1	A_15	1	1	77	84	0.202847986	0.243297122	9	12
11015	167	161	1220	854	RxR	1	A_15	0	0	74	86	-0.782889953	-0.782889953	8	12
11016	167	161	1220	854	RxR	1	A_15	0	0	68	74	-0.782889953	-0.782889953	7	12
11017	167	161	1220	854	RxR	1	A_15	1	1	82	96	0.202847986	0.243297122	6	12
11018	167	161	1220	854	RxR	1	A_15	0	0	68	83	-0.782889953	-0.782889953	6	11
11019	167	161	1220	854	RxR	1	A_15	0	0	70	83	-0.782889953	-0.782889953	7	11
11020	167	161	1220	854	RxR	1	A_15	0	0	74	86	-0.782889953	-0.782889953	8	11
11021	167	161	1220	854	RxR	1	A_15	2	2	82	94	1.05914242	0.750266972	9	11
11022	167	161	1220	854	RxR	1	A_15	0	0	70	74	-0.782889953	-0.782889953	10	11
11023	167	161	1220	854	RxR	2	B_15	2	2	63	73	1.005862791	0.702543488	51	10
11024	167	161	1220	854	RxR	2	B_15	1	1	66	87	0.156169379	0.236067869	52	10
11025	167	161	1220	854	RxR	2	B_15	1	1	64	92	0.156169379	0.236067869	53	10
11026	167	161	1220	854	RxR	2	B_15	0	0	58	69	-0.795480431	-0.795480431	54	10
11027	167	161	1220	854	RxR	2	B_15	2	3	79	101	1.005862791	1.167374272	55	10
11028	167	161	1220	854	RxR	2	B_15	0	0	75	101	-0.795480431	-0.795480431	55	9
11029	167	161	1220	854	RxR	2	B_15	2	2	76	104	1.005862791	0.702543488	54	9
11030	167	161	1220	854	RxR	2	B_15	0	0	68	92	-0.795480431	-0.795480431	53	9
11031	167	161	1220	854	RxR	2	B_15	2	5	76	102	1.005862791	2.1625283	52	9
11032	167	161	1220	854	RxR	2	B_15	2	1	77	110	1.005862791	0.236067869	51	9
11033	167	161	1220	854	RxR	2	B_15	0	0	82	122	-0.795480431	-0.795480431	51	8
11034	167	161	1220	854	RxR	2	B_15	2	1	71	86	1.005862791	0.236067869	52	8
11035	167	161	1220	854	RxR	2	B_15	0	0	61	95	-0.795480431	-0.795480431	53	8
11036	167	161	1220	854	RxR	2	B_15	0	0	53	57	-0.795480431	-0.795480431	54	8
11037	167	161	1220	854	RxR	2	B_15	0	0	71	95	-0.795480431	-0.795480431	55	8
11038	167	161	1220	854	RxR	2	B_15	0	0	67	85	-0.795480431	-0.795480431	55	7
11039	167	161	1220	854	RxR	2	B_15	2	2	67	82	1.005862791	0.702543488	54	7
11040	167	161	1220	854	RxR	2	B_15	2	2	86	116	1.005862791	0.702543488	53	7
11041	167	161	1220	854	RxR	2	B_15	1	1	50	58	0.156169379	0.236067869	52	7
11042	167	161	1220	854	RxR	2	B_15	0	0	69	99	-0.795480431	-0.795480431	51	7
11043	167	161	1220	854	RxR	2	B_15	2	2	75	95	1.005862791	0.702543488	51	6
11044	167	161	1220	854	RxR	2	B_15	1	1	48	64	0.156169379	0.236067869	52	6
11045	167	161	1220	854	RxR	2	B_15	0	0	60	87	-0.795480431	-0.795480431	53	6
11046	167	161	1220	854	RxR	2	B_15	1	1	67	82	0.156169379	0.236067869	54	6
11047	167	161	1220	854	RxR	2	B_15	1	1	62	76	0.156169379	0.236067869	55	6
11048	167	161	1220	854	RxR	3	C_15	2	3	81	103	0.986010839	0.877506535	62	10
11049	167	161	1220	854	RxR	3	C_15	0	0	70	80	-0.858635453	-0.856917958	63	10
11050	167	161	1220	854	RxR	3	C_15	0	0	52	56	-0.858635453	-0.856917958	64	10
11051	167	161	1220	854	RxR	3	C_15	0	0	57	63	-0.858635453	-0.856917958	65	10
11052	167	161	1220	854	RxR	3	C_15	2	1	65	73	0.986010839	0.078629325	65	9
11053	167	161	1220	854	RxR	3	C_15	0	0	66	70	-0.858635453	-0.856917958	64	9
11054	167	161	1220	854	RxR	3	C_15	0	0	81	87	-0.858635453	-0.856917958	63	9
11055	167	161	1220	854	RxR	3	C_15	0	0	63	67	-0.858635453	-0.856917958	62	9
11056	167	161	1220	854	RxR	3	C_15	0	0	90	113	-0.858635453	-0.856917958	61	9
11057	167	161	1220	854	RxR	3	C_15	0	0	74	90	-0.858635453	-0.856917958	61	8
11058	167	161	1220	854	RxR	3	C_15	1	2	87	107	0.09317988	0.459182431	62	8
11059	167	161	1220	854	RxR	3	C_15	1	2	94	110	0.09317988	0.459182431	63	8
11060	167	161	1220	854	RxR	3	C_15	0	0	58	68	-0.858635453	-0.856917958	64	8
11061	167	161	1220	854	RxR	3	C_15	0	0	57	65	-0.858635453	-0.856917958	65	8
11062	167	161	1220	854	RxR	3	C_15	0	0	65	73	-0.858635453	-0.856917958	65	7
11063	167	161	1220	854	RxR	3	C_15	1	1	75	84	0.09317988	0.078629325	64	7
11064	167	161	1220	854	RxR	3	C_15	0	0	71	78	-0.858635453	-0.856917958	63	7
11065	167	161	1220	854	RxR	3	C_15	1	2	76	91	0.09317988	0.459182431	62	7
11066	167	161	1220	854	RxR	3	C_15	0	0	77	97	-0.858635453	-0.856917958	61	7
11067	167	161	1220	854	RxR	3	C_15	0	0	63	73	-0.858635453	-0.856917958	61	6
11068	167	161	1220	854	RxR	3	C_15	0	0	81	98	-0.858635453	-0.856917958	62	6
11069	167	161	1220	854	RxR	3	C_15	1	1	75	96	0.09317988	0.078629325	63	6
11070	167	161	1220	854	RxR	3	C_15	0	0	82	98	-0.858635453	-0.856917958	64	6
11071	167	161	1220	854	RxR	3	C_15	0	0	69	80	-0.858635453	-0.856917958	65	6
11072	29	87	762	930	RxR	1	A_16	0	0	75	103	-0.782889953	-0.782889953	21	35
11073	29	87	762	930	RxR	1	A_16	0	0	75	97	-0.782889953	-0.782889953	22	35
11074	29	87	762	930	RxR	1	A_16	0	0	86	116	-0.782889953	-0.782889953	23	35
11075	29	87	762	930	RxR	1	A_16	0	0	95	124	-0.782889953	-0.782889953	24	35
11076	29	87	762	930	RxR	1	A_16	0	0	75	106	-0.782889953	-0.782889953	25	35
11077	29	87	762	930	RxR	1	A_16	0	0	91	126	-0.782889953	-0.782889953	25	34
11078	29	87	762	930	RxR	1	A_16	0	0	47	58	-0.782889953	-0.782889953	23	34
11079	29	87	762	930	RxR	1	A_16	0	0	83	105	-0.782889953	-0.782889953	22	34
11080	29	87	762	930	RxR	1	A_16	0	0	65	77	-0.782889953	-0.782889953	21	34
11081	29	87	762	930	RxR	1	A_16	0	0	73	82	-0.782889953	-0.782889953	21	33
11082	29	87	762	930	RxR	1	A_16	0	0	75	94	-0.782889953	-0.782889953	22	33
11083	29	87	762	930	RxR	1	A_16	0	0	65	89	-0.782889953	-0.782889953	23	33
11084	29	87	762	930	RxR	1	A_16	1	1	82	100	0.202847986	0.243297122	24	33
11085	29	87	762	930	RxR	1	A_16	0	0	81	101	-0.782889953	-0.782889953	25	33
11086	29	87	762	930	RxR	1	A_16	0	0	57	70	-0.782889953	-0.782889953	25	32
11087	29	87	762	930	RxR	1	A_16	0	0	59	74	-0.782889953	-0.782889953	24	32
11088	29	87	762	930	RxR	1	A_16	0	0	80	100	-0.782889953	-0.782889953	23	32
11089	29	87	762	930	RxR	1	A_16	0	0	70	83	-0.782889953	-0.782889953	22	32
11090	29	87	762	930	RxR	1	A_16	0	0	78	107	-0.782889953	-0.782889953	21	32
11091	29	87	762	930	RxR	1	A_16	0	0	110	129	-0.782889953	-0.782889953	21	31
11092	29	87	762	930	RxR	1	A_16	0	0	76	96	-0.782889953	-0.782889953	22	31
11093	29	87	762	930	RxR	1	A_16	0	0	82	104	-0.782889953	-0.782889953	23	31
11094	29	87	762	930	RxR	1	A_16	0	0	105	128	-0.782889953	-0.782889953	24	31
11095	29	87	762	930	RxR	1	A_16	0	0	116	144	-0.782889953	-0.782889953	25	31
11096	29	87	762	930	RxR	2	B_16	0	0	32	33	-0.795480431	-0.795480431	41	30
11097	29	87	762	930	RxR	2	B_16	2	5	85	111	1.005862791	2.1625283	42	30
11098	29	87	762	930	RxR	2	B_16	0	0	51	63	-0.795480431	-0.795480431	43	30
11099	29	87	762	930	RxR	2	B_16	0	0	61	77	-0.795480431	-0.795480431	44	30
11100	29	87	762	930	RxR	2	B_16	0	0	51	58	-0.795480431	-0.795480431	45	30
11101	29	87	762	930	RxR	2	B_16	0	0	79	91	-0.795480431	-0.795480431	45	29
11102	29	87	762	930	RxR	2	B_16	0	0	73	91	-0.795480431	-0.795480431	44	29
11103	29	87	762	930	RxR	2	B_16	0	0	88	106	-0.795480431	-0.795480431	43	29
11104	29	87	762	930	RxR	2	B_16	1	1	79	92	0.156169379	0.236067869	42	29
11105	29	87	762	930	RxR	2	B_16	0	0	73	92	-0.795480431	-0.795480431	41	29
11106	29	87	762	930	RxR	2	B_16	0	0	90	113	-0.795480431	-0.795480431	41	28
11107	29	87	762	930	RxR	2	B_16	0	0	76	94	-0.795480431	-0.795480431	42	28
11108	29	87	762	930	RxR	2	B_16	0	0	81	98	-0.795480431	-0.795480431	43	28
11109	29	87	762	930	RxR	2	B_16	0	0	73	90	-0.795480431	-0.795480431	44	28
11110	29	87	762	930	RxR	2	B_16	0	0	63	80	-0.795480431	-0.795480431	45	28
11111	29	87	762	930	RxR	2	B_16	0	0	69	86	-0.795480431	-0.795480431	45	27
11112	29	87	762	930	RxR	2	B_16	0	0	77	98	-0.795480431	-0.795480431	44	27
11113	29	87	762	930	RxR	2	B_16	0	0	72	92	-0.795480431	-0.795480431	43	27
11114	29	87	762	930	RxR	2	B_16	0	0	76	91	-0.795480431	-0.795480431	42	27
11115	29	87	762	930	RxR	2	B_16	0	0	83	103	-0.795480431	-0.795480431	41	27
11116	29	87	762	930	RxR	2	B_16	0	0	73	81	-0.795480431	-0.795480431	42	26
11117	29	87	762	930	RxR	2	B_16	0	0	78	96	-0.795480431	-0.795480431	43	26
11118	29	87	762	930	RxR	2	B_16	0	0	66	68	-0.795480431	-0.795480431	45	26
11119	29	87	762	930	RxR	3	C_16	0	0	54	56	-0.858635453	-0.856917958	56	25
11120	29	87	762	930	RxR	3	C_16	0	0	68	72	-0.858635453	-0.856917958	57	25
11121	29	87	762	930	RxR	3	C_16	0	0	77	102	-0.858635453	-0.856917958	58	25
11122	29	87	762	930	RxR	3	C_16	0	0	70	82	-0.858635453	-0.856917958	59	25
11123	29	87	762	930	RxR	3	C_16	0	0	76	95	-0.858635453	-0.856917958	60	25
11124	29	87	762	930	RxR	3	C_16	0	0	66	83	-0.858635453	-0.856917958	60	24
11125	29	87	762	930	RxR	3	C_16	0	0	72	86	-0.858635453	-0.856917958	59	24
11126	29	87	762	930	RxR	3	C_16	0	0	76	93	-0.858635453	-0.856917958	57	24
11127	29	87	762	930	RxR	3	C_16	0	0	54	58	-0.858635453	-0.856917958	56	24
11128	29	87	762	930	RxR	3	C_16	0	0	60	67	-0.858635453	-0.856917958	57	23
11129	29	87	762	930	RxR	3	C_16	0	0	87	111	-0.858635453	-0.856917958	60	23
11130	29	87	762	930	RxR	3	C_16	0	0	84	110	-0.858635453	-0.856917958	60	22
11131	29	87	762	930	RxR	3	C_16	0	0	95	131	-0.858635453	-0.856917958	59	22
11132	29	87	762	930	RxR	3	C_16	0	0	90	109	-0.858635453	-0.856917958	58	22
11133	29	87	762	930	RxR	3	C_16	0	0	81	105	-0.858635453	-0.856917958	57	22
11134	29	87	762	930	RxR	3	C_16	0	0	67	77	-0.858635453	-0.856917958	56	22
11135	29	87	762	930	RxR	3	C_16	0	0	85	103	-0.858635453	-0.856917958	57	21
11136	29	87	762	930	RxR	3	C_16	0	0	94	114	-0.858635453	-0.856917958	58	21
11137	29	87	762	930	RxR	3	C_16	0	0	65	83	-0.858635453	-0.856917958	59	21
11138	29	87	762	930	RxR	3	C_16	0	0	86	91	-0.858635453	-0.856917958	60	21
11139	1	79	610	960	RxS	1	A_17	1	1	77	96	0.202847986	0.243297122	26	40
11140	1	79	610	960	RxS	1	A_17	2	2	75	100	1.05914242	0.750266972	27	40
11141	1	79	610	960	RxS	1	A_17	2	1	80	96	1.05914242	0.243297122	28	40
11142	1	79	610	960	RxS	1	A_17	1	1	80	97	0.202847986	0.243297122	29	40
11143	1	79	610	960	RxS	1	A_17	2	4	92	121	1.05914242	1.680931762	30	40
11144	1	79	610	960	RxS	1	A_17	2	3	79	100	1.05914242	1.279026375	30	39
11145	1	79	610	960	RxS	1	A_17	2	4	65	80	1.05914242	1.680931762	29	39
11146	1	79	610	960	RxS	1	A_17	0	0	80	93	-0.782889953	-0.782889953	28	39
11147	1	79	610	960	RxS	1	A_17	2	3	68	92	1.05914242	1.279026375	27	39
11148	1	79	610	960	RxS	1	A_17	0	0	80	97	-0.782889953	-0.782889953	26	39
11149	1	79	610	960	RxS	1	A_17	0	0	72	90	-0.782889953	-0.782889953	26	38
11150	1	79	610	960	RxS	1	A_17	2	4	88	110	1.05914242	1.680931762	27	38
11151	1	79	610	960	RxS	1	A_17	0	0	80	97	-0.782889953	-0.782889953	28	38
11152	1	79	610	960	RxS	1	A_17	2	2	104	131	1.05914242	0.750266972	29	38
11153	1	79	610	960	RxS	1	A_17	0	0	74	93	-0.782889953	-0.782889953	30	38
11154	1	79	610	960	RxS	1	A_17	2	2	87	115	1.05914242	0.750266972	30	37
11155	1	79	610	960	RxS	1	A_17	0	0	85	108	-0.782889953	-0.782889953	29	37
11156	1	79	610	960	RxS	1	A_17	2	2	75	98	1.05914242	0.750266972	28	37
11157	1	79	610	960	RxS	1	A_17	2	1	63	86	1.05914242	0.243297122	27	37
11158	1	79	610	960	RxS	1	A_17	2	2	70	86	1.05914242	0.750266972	26	37
11159	1	79	610	960	RxS	1	A_17	1	1	88	117	0.202847986	0.243297122	26	36
11160	1	79	610	960	RxS	1	A_17	2	3	95	116	1.05914242	1.279026375	27	36
11161	1	79	610	960	RxS	1	A_17	2	3	95	121	1.05914242	1.279026375	28	36
11162	1	79	610	960	RxS	1	A_17	2	3	90	109	1.05914242	1.279026375	29	36
11163	1	79	610	960	RxS	1	A_17	0	0	70	81	-0.782889953	-0.782889953	30	36
11164	1	79	610	960	RxS	2	B_17	0	0	73	85	-0.795480431	-0.795480431	36	20
11165	1	79	610	960	RxS	2	B_17	2	1	69	80	1.005862791	0.236067869	37	20
11166	1	79	610	960	RxS	2	B_17	0	0	61	66	-0.795480431	-0.795480431	38	20
11167	1	79	610	960	RxS	2	B_17	2	2	65	80	1.005862791	0.702543488	39	20
11168	1	79	610	960	RxS	2	B_17	1	1	75	85	0.156169379	0.236067869	40	20
11169	1	79	610	960	RxS	2	B_17	0	0	75	86	-0.795480431	-0.795480431	40	19
11170	1	79	610	960	RxS	2	B_17	2	3	74	88	1.005862791	1.167374272	39	19
11171	1	79	610	960	RxS	2	B_17	0	0	75	85	-0.795480431	-0.795480431	38	19
11172	1	79	610	960	RxS	2	B_17	2	2	73	86	1.005862791	0.702543488	37	19
11173	1	79	610	960	RxS	2	B_17	2	1	71	88	1.005862791	0.236067869	36	19
11174	1	79	610	960	RxS	2	B_17	0	0	77	88	-0.795480431	-0.795480431	36	18
11175	1	79	610	960	RxS	2	B_17	2	2	73	84	1.005862791	0.702543488	37	18
11176	1	79	610	960	RxS	2	B_17	2	2	69	81	1.005862791	0.702543488	38	18
11177	1	79	610	960	RxS	2	B_17	2	1	78	97	1.005862791	0.236067869	39	18
11178	1	79	610	960	RxS	2	B_17	1	2	62	75	0.156169379	0.702543488	40	18
11179	1	79	610	960	RxS	2	B_17	2	2	76	88	1.005862791	0.702543488	40	17
11180	1	79	610	960	RxS	2	B_17	2	5	91	115	1.005862791	2.1625283	39	17
11181	1	79	610	960	RxS	2	B_17	0	0	80	97	-0.795480431	-0.795480431	38	17
11182	1	79	610	960	RxS	2	B_17	2	1	59	68	1.005862791	0.236067869	37	17
11183	1	79	610	960	RxS	2	B_17	2	2	75	93	1.005862791	0.702543488	36	17
11184	1	79	610	960	RxS	2	B_17	2	4	78	100	1.005862791	1.576528015	37	16
11185	1	79	610	960	RxS	2	B_17	2	4	104	134	1.005862791	1.576528015	38	16
11186	1	79	610	960	RxS	2	B_17	2	1	79	100	1.005862791	0.236067869	39	16
11187	1	79	610	960	RxS	2	B_17	0	0	61	71	-0.795480431	-0.795480431	40	16
11188	1	79	610	960	RxS	3	C_17	2	2	71	88	0.986010839	0.459182431	61	40
11189	1	79	610	960	RxS	3	C_17	1	4	53	59	0.09317988	1.253691808	62	40
11190	1	79	610	960	RxS	3	C_17	0	0	71	76	-0.858635453	-0.856917958	63	40
11191	1	79	610	960	RxS	3	C_17	0	0	68	77	-0.858635453	-0.856917958	65	39
11192	1	79	610	960	RxS	3	C_17	0	0	50	55	-0.858635453	-0.856917958	64	39
11193	1	79	610	960	RxS	3	C_17	0	0	48	53	-0.858635453	-0.856917958	63	39
11194	1	79	610	960	RxS	3	C_17	0	0	61	69	-0.858635453	-0.856917958	62	39
11195	1	79	610	960	RxS	3	C_17	2	4	69	82	0.986010839	1.253691808	61	39
11196	1	79	610	960	RxS	3	C_17	2	3	80	88	0.986010839	0.877506535	61	38
11197	1	79	610	960	RxS	3	C_17	2	2	76	86	0.986010839	0.459182431	62	38
11198	1	79	610	960	RxS	3	C_17	0	0	59	62	-0.858635453	-0.856917958	63	38
11199	1	79	610	960	RxS	3	C_17	2	3	63	69	0.986010839	0.877506535	64	38
11200	1	79	610	960	RxS	3	C_17	1	1	79	90	0.09317988	0.078629325	65	38
11201	1	79	610	960	RxS	3	C_17	0	0	44	47	-0.858635453	-0.856917958	65	37
11202	1	79	610	960	RxS	3	C_17	0	0	76	81	-0.858635453	-0.856917958	63	37
11203	1	79	610	960	RxS	3	C_17	0	0	77	80	-0.858635453	-0.856917958	62	37
11204	1	79	610	960	RxS	3	C_17	0	0	76	88	-0.858635453	-0.856917958	61	37
11205	1	79	610	960	RxS	3	C_17	0	0	63	67	-0.858635453	-0.856917958	61	36
11206	1	79	610	960	RxS	3	C_17	2	4	74	77	0.986010839	1.253691808	62	36
11207	1	79	610	960	RxS	3	C_17	0	0	62	65	-0.858635453	-0.856917958	63	36
11208	1	79	610	960	RxS	3	C_17	1	1	71	77	0.09317988	0.078629325	65	36
11209	1	165	610	1159	RxS	1	A_18	0	0	60	68	-0.782889953	-0.782889953	16	25
11210	1	165	610	1159	RxS	1	A_18	0	0	70	77	-0.782889953	-0.782889953	17	25
11211	1	165	610	1159	RxS	1	A_18	0	0	67	75	-0.782889953	-0.782889953	18	25
11212	1	165	610	1159	RxS	1	A_18	0	0	67	75	-0.782889953	-0.782889953	20	25
11213	1	165	610	1159	RxS	1	A_18	2	2	57	73	1.05914242	0.750266972	20	24
11214	1	165	610	1159	RxS	1	A_18	2	3	90	109	1.05914242	1.279026375	19	24
11215	1	165	610	1159	RxS	1	A_18	0	0	69	80	-0.782889953	-0.782889953	18	24
11216	1	165	610	1159	RxS	1	A_18	0	0	75	84	-0.782889953	-0.782889953	17	24
11217	1	165	610	1159	RxS	1	A_18	2	1	70	80	1.05914242	0.243297122	16	24
11218	1	165	610	1159	RxS	1	A_18	0	0	75	83	-0.782889953	-0.782889953	16	23
11219	1	165	610	1159	RxS	1	A_18	1	2	70	86	0.202847986	0.750266972	17	23
11220	1	165	610	1159	RxS	1	A_18	0	0	57	72	-0.782889953	-0.782889953	18	23
11221	1	165	610	1159	RxS	1	A_18	2	1	53	68	1.05914242	0.243297122	19	23
11222	1	165	610	1159	RxS	1	A_18	2	3	90	115	1.05914242	1.279026375	20	23
11223	1	165	610	1159	RxS	1	A_18	0	0	64	81	-0.782889953	-0.782889953	20	22
11224	1	165	610	1159	RxS	1	A_18	0	0	60	68	-0.782889953	-0.782889953	19	22
11225	1	165	610	1159	RxS	1	A_18	2	5	74	94	1.05914242	2.258050009	18	22
11226	1	165	610	1159	RxS	1	A_18	2	1	66	76	1.05914242	0.243297122	17	22
11227	1	165	610	1159	RxS	1	A_18	2	1	78	95	1.05914242	0.243297122	16	22
11228	1	165	610	1159	RxS	1	A_18	1	1	59	74	0.202847986	0.243297122	16	21
11229	1	165	610	1159	RxS	1	A_18	2	2	64	76	1.05914242	0.750266972	17	21
11230	1	165	610	1159	RxS	1	A_18	0	0	70	81	-0.782889953	-0.782889953	18	21
11231	1	165	610	1159	RxS	1	A_18	2	3	62	74	1.05914242	1.279026375	19	21
11232	1	165	610	1159	RxS	1	A_18	0	0	67	80	-0.782889953	-0.782889953	20	21
11233	1	165	610	1159	RxS	2	B_18	2	2	66	80	1.005862791	0.702543488	41	40
11234	1	165	610	1159	RxS	2	B_18	0	0	80	103	-0.795480431	-0.795480431	42	40
11235	1	165	610	1159	RxS	2	B_18	0	0	70	81	-0.795480431	-0.795480431	43	40
11236	1	165	610	1159	RxS	2	B_18	2	2	87	116	1.005862791	0.702543488	44	40
11237	1	165	610	1159	RxS	2	B_18	0	0	91	107	-0.795480431	-0.795480431	45	40
11238	1	165	610	1159	RxS	2	B_18	2	4	67	79	1.005862791	1.576528015	45	39
11239	1	165	610	1159	RxS	2	B_18	0	0	50	64	-0.795480431	-0.795480431	44	39
11240	1	165	610	1159	RxS	2	B_18	2	2	75	96	1.005862791	0.702543488	43	39
11241	1	165	610	1159	RxS	2	B_18	2	4	93	123	1.005862791	1.576528015	42	39
11242	1	165	610	1159	RxS	2	B_18	2	3	68	78	1.005862791	1.167374272	41	39
11243	1	165	610	1159	RxS	2	B_18	0	0	58	71	-0.795480431	-0.795480431	41	38
11244	1	165	610	1159	RxS	2	B_18	0	0	51	61	-0.795480431	-0.795480431	42	38
11245	1	165	610	1159	RxS	2	B_18	2	4	96	114	1.005862791	1.576528015	43	38
11246	1	165	610	1159	RxS	2	B_18	2	2	66	79	1.005862791	0.702543488	44	38
11247	1	165	610	1159	RxS	2	B_18	2	4	80	105	1.005862791	1.576528015	45	38
11248	1	165	610	1159	RxS	2	B_18	2	4	82	109	1.005862791	1.576528015	45	37
11249	1	165	610	1159	RxS	2	B_18	2	3	70	90	1.005862791	1.167374272	44	37
11250	1	165	610	1159	RxS	2	B_18	2	3	73	98	1.005862791	1.167374272	43	37
11251	1	165	610	1159	RxS	2	B_18	2	1	70	83	1.005862791	0.236067869	42	37
11252	1	165	610	1159	RxS	2	B_18	0	0	40	53	-0.795480431	-0.795480431	41	37
11253	1	165	610	1159	RxS	2	B_18	2	1	61	74	1.005862791	0.236067869	43	36
11254	1	165	610	1159	RxS	2	B_18	2	2	82	104	1.005862791	0.702543488	44	36
11255	1	165	610	1159	RxS	2	B_18	2	3	57	64	1.005862791	1.167374272	45	36
11256	1	165	610	1159	RxS	3	C_18	2	5	56	69	0.986010839	1.882154427	71	50
11257	1	165	610	1159	RxS	3	C_18	1	2	72	83	0.09317988	0.459182431	72	50
11258	1	165	610	1159	RxS	3	C_18	1	1	52	59	0.09317988	0.078629325	73	50
11259	1	165	610	1159	RxS	3	C_18	2	2	60	74	0.986010839	0.459182431	74	50
11260	1	165	610	1159	RxS	3	C_18	2	1	65	81	0.986010839	0.078629325	75	50
11261	1	165	610	1159	RxS	3	C_18	1	2	61	83	0.09317988	0.459182431	75	49
11262	1	165	610	1159	RxS	3	C_18	2	2	59	80	0.986010839	0.459182431	74	49
11263	1	165	610	1159	RxS	3	C_18	2	4	59	80	0.986010839	1.253691808	73	49
11264	1	165	610	1159	RxS	3	C_18	0	0	21	24	-0.858635453	-0.856917958	72	49
11265	1	165	610	1159	RxS	3	C_18	1	2	75	85	0.09317988	0.459182431	71	49
11266	1	165	610	1159	RxS	3	C_18	1	2	68	78	0.09317988	0.459182431	71	48
11267	1	165	610	1159	RxS	3	C_18	0	0	44	55	-0.858635453	-0.856917958	72	48
11268	1	165	610	1159	RxS	3	C_18	1	2	59	80	0.09317988	0.459182431	73	48
11269	1	165	610	1159	RxS	3	C_18	2	3	74	101	0.986010839	0.877506535	74	48
11270	1	165	610	1159	RxS	3	C_18	0	0	72	93	-0.858635453	-0.856917958	75	48
11271	1	165	610	1159	RxS	3	C_18	2	2	60	77	0.986010839	0.459182431	75	47
11272	1	165	610	1159	RxS	3	C_18	2	4	63	84	0.986010839	1.253691808	74	47
11273	1	165	610	1159	RxS	3	C_18	2	5	56	72	0.986010839	1.882154427	73	47
11274	1	165	610	1159	RxS	3	C_18	1	2	56	76	0.09317988	0.459182431	72	47
11275	1	165	610	1159	RxS	3	C_18	0	0	52	60	-0.858635453	-0.856917958	71	47
11276	1	165	610	1159	RxS	3	C_18	2	1	56	62	0.986010839	0.078629325	71	46
11277	1	165	610	1159	RxS	3	C_18	0	0	55	61	-0.858635453	-0.856917958	72	46
11278	1	165	610	1159	RxS	3	C_18	0	0	56	71	-0.858635453	-0.856917958	73	46
11279	1	165	610	1159	RxS	3	C_18	2	3	70	96	0.986010839	0.877506535	74	46
11280	1	165	610	1159	RxS	3	C_18	2	3	61	83	0.986010839	0.877506535	75	46
11281	1	72	610	960	RxS	1	A_19	0	0	76	98	-0.782889953	-0.782889953	11	5
11282	1	72	610	960	RxS	1	A_19	0	0	98	128	-0.782889953	-0.782889953	12	5
11283	1	72	610	960	RxS	1	A_19	0	0	95	130	-0.782889953	-0.782889953	13	5
11284	1	72	610	960	RxS	1	A_19	0	0	76	104	-0.782889953	-0.782889953	14	5
11285	1	72	610	960	RxS	1	A_19	1	2	68	95	0.202847986	0.750266972	15	5
11286	1	72	610	960	RxS	1	A_19	0	0	53	65	-0.782889953	-0.782889953	15	4
11287	1	72	610	960	RxS	1	A_19	1	1	95	116	0.202847986	0.243297122	14	4
11288	1	72	610	960	RxS	1	A_19	0	0	80	96	-0.782889953	-0.782889953	13	4
11289	1	72	610	960	RxS	1	A_19	0	0	73	85	-0.782889953	-0.782889953	12	4
11290	1	72	610	960	RxS	1	A_19	2	2	63	74	1.05914242	0.750266972	11	4
11291	1	72	610	960	RxS	1	A_19	2	2	66	83	1.05914242	0.750266972	11	3
11292	1	72	610	960	RxS	1	A_19	2	2	93	116	1.05914242	0.750266972	12	3
11293	1	72	610	960	RxS	1	A_19	0	0	92	120	-0.782889953	-0.782889953	13	3
11294	1	72	610	960	RxS	1	A_19	1	2	78	101	0.202847986	0.750266972	14	3
11295	1	72	610	960	RxS	1	A_19	0	0	69	90	-0.782889953	-0.782889953	15	3
11296	1	72	610	960	RxS	1	A_19	0	0	56	64	-0.782889953	-0.782889953	15	2
11297	1	72	610	960	RxS	1	A_19	0	0	95	131	-0.782889953	-0.782889953	14	2
11298	1	72	610	960	RxS	1	A_19	0	0	86	121	-0.782889953	-0.782889953	13	2
11299	1	72	610	960	RxS	1	A_19	2	2	74	90	1.05914242	0.750266972	12	2
11300	1	72	610	960	RxS	1	A_19	1	2	67	84	0.202847986	0.750266972	11	2
11301	1	72	610	960	RxS	1	A_19	2	3	73	106	1.05914242	1.279026375	11	1
11302	1	72	610	960	RxS	1	A_19	2	3	58	82	1.05914242	1.279026375	12	1
11303	1	72	610	960	RxS	1	A_19	0	0	69	89	-0.782889953	-0.782889953	13	1
11304	1	72	610	960	RxS	1	A_19	2	5	68	95	1.05914242	2.258050009	14	1
11305	1	72	610	960	RxS	1	A_19	2	2	68	86	1.05914242	0.750266972	15	1
11306	1	72	610	960	RxS	2	B_19	2	2	75	104	1.005862791	0.702543488	36	40
11307	1	72	610	960	RxS	2	B_19	2	4	79	101	1.005862791	1.576528015	37	40
11308	1	72	610	960	RxS	2	B_19	2	1	61	73	1.005862791	0.236067869	38	40
11309	1	72	610	960	RxS	2	B_19	2	2	64	78	1.005862791	0.702543488	39	40
11310	1	72	610	960	RxS	2	B_19	1	1	61	73	0.156169379	0.236067869	40	40
11311	1	72	610	960	RxS	2	B_19	2	2	70	88	1.005862791	0.702543488	40	39
11312	1	72	610	960	RxS	2	B_19	2	3	90	105	1.005862791	1.167374272	39	39
11313	1	72	610	960	RxS	2	B_19	0	0	74	90	-0.795480431	-0.795480431	38	39
11314	1	72	610	960	RxS	2	B_19	2	3	86	104	1.005862791	1.167374272	37	39
11315	1	72	610	960	RxS	2	B_19	2	4	74	95	1.005862791	1.576528015	36	39
11316	1	72	610	960	RxS	2	B_19	2	5	82	108	1.005862791	2.1625283	36	38
11317	1	72	610	960	RxS	2	B_19	2	2	86	104	1.005862791	0.702543488	37	38
11318	1	72	610	960	RxS	2	B_19	0	0	72	97	-0.795480431	-0.795480431	38	38
11319	1	72	610	960	RxS	2	B_19	2	3	81	104	1.005862791	1.167374272	39	38
11320	1	72	610	960	RxS	2	B_19	1	1	53	70	0.156169379	0.236067869	40	38
11321	1	72	610	960	RxS	2	B_19	0	0	98	125	-0.795480431	-0.795480431	40	37
11322	1	72	610	960	RxS	2	B_19	0	0	56	69	-0.795480431	-0.795480431	39	37
11323	1	72	610	960	RxS	2	B_19	1	1	81	99	0.156169379	0.236067869	38	37
11324	1	72	610	960	RxS	2	B_19	2	3	90	111	1.005862791	1.167374272	37	37
11325	1	72	610	960	RxS	2	B_19	1	1	89	112	0.156169379	0.236067869	36	37
11326	1	72	610	960	RxS	2	B_19	2	4	78	100	1.005862791	1.576528015	36	36
11327	1	72	610	960	RxS	2	B_19	2	2	74	91	1.005862791	0.702543488	37	36
11328	1	72	610	960	RxS	2	B_19	2	3	91	117	1.005862791	1.167374272	38	36
11329	1	72	610	960	RxS	2	B_19	2	1	67	83	1.005862791	0.236067869	39	36
11330	1	72	610	960	RxS	2	B_19	2	1	86	105	1.005862791	0.236067869	40	36
11331	1	72	610	960	RxS	3	C_19	2	5	70	98	0.986010839	1.882154427	61	5
11332	1	72	610	960	RxS	3	C_19	2	5	77	101	0.986010839	1.882154427	62	5
11333	1	72	610	960	RxS	3	C_19	0	0	77	102	-0.858635453	-0.856917958	63	5
11334	1	72	610	960	RxS	3	C_19	2	3	94	132	0.986010839	0.877506535	64	5
11335	1	72	610	960	RxS	3	C_19	0	0	70	85	-0.858635453	-0.856917958	65	5
11336	1	72	610	960	RxS	3	C_19	2	3	72	96	0.986010839	0.877506535	65	4
11337	1	72	610	960	RxS	3	C_19	2	4	64	95	0.986010839	1.253691808	64	4
11338	1	72	610	960	RxS	3	C_19	0	0	76	110	-0.858635453	-0.856917958	63	4
11339	1	72	610	960	RxS	3	C_19	2	2	64	83	0.986010839	0.459182431	62	4
11340	1	72	610	960	RxS	3	C_19	2	4	84	110	0.986010839	1.253691808	61	4
11341	1	72	610	960	RxS	3	C_19	1	1	82	105	0.09317988	0.078629325	61	3
11342	1	72	610	960	RxS	3	C_19	2	5	74	103	0.986010839	1.882154427	62	3
11343	1	72	610	960	RxS	3	C_19	2	5	77	110	0.986010839	1.882154427	63	3
11344	1	72	610	960	RxS	3	C_19	2	5	80	114	0.986010839	1.882154427	64	3
11345	1	72	610	960	RxS	3	C_19	2	3	55	72	0.986010839	0.877506535	65	3
11346	1	72	610	960	RxS	3	C_19	0	0	75	108	-0.858635453	-0.856917958	65	2
11347	1	72	610	960	RxS	3	C_19	2	4	80	109	0.986010839	1.253691808	64	2
11348	1	72	610	960	RxS	3	C_19	2	3	70	104	0.986010839	0.877506535	63	2
11349	1	72	610	960	RxS	3	C_19	2	2	70	99	0.986010839	0.459182431	62	2
11350	1	72	610	960	RxS	3	C_19	2	5	70	97	0.986010839	1.882154427	61	2
11351	1	72	610	960	RxS	3	C_19	2	5	76	106	0.986010839	1.882154427	61	1
11352	1	72	610	960	RxS	3	C_19	2	3	65	80	0.986010839	0.877506535	62	1
11353	1	72	610	960	RxS	3	C_19	0	0	63	80	-0.858635453	-0.856917958	63	1
11354	1	72	610	960	RxS	3	C_19	2	2	76	103	0.986010839	0.459182431	64	1
11355	1	72	610	960	RxS	3	C_19	2	3	75	98	0.986010839	0.877506535	65	1
11356	1	117	610	960	RxS	1	A_20	1	2	62	80	0.202847986	0.750266972	16	5
11357	1	117	610	960	RxS	1	A_20	2	5	68	90	1.05914242	2.258050009	17	5
11358	1	117	610	960	RxS	1	A_20	1	1	60	81	0.202847986	0.243297122	18	5
11359	1	117	610	960	RxS	1	A_20	2	2	91	117	1.05914242	0.750266972	19	5
11360	1	117	610	960	RxS	1	A_20	0	0	59	75	-0.782889953	-0.782889953	20	5
11361	1	117	610	960	RxS	1	A_20	0	0	66	85	-0.782889953	-0.782889953	20	4
11362	1	117	610	960	RxS	1	A_20	0	0	77	90	-0.782889953	-0.782889953	19	4
11363	1	117	610	960	RxS	1	A_20	2	3	80	115	1.05914242	1.279026375	18	4
11364	1	117	610	960	RxS	1	A_20	2	1	54	62	1.05914242	0.243297122	17	4
11365	1	117	610	960	RxS	1	A_20	1	2	60	76	0.202847986	0.750266972	16	4
11366	1	117	610	960	RxS	1	A_20	0	0	65	83	-0.782889953	-0.782889953	16	3
11367	1	117	610	960	RxS	1	A_20	0	0	76	90	-0.782889953	-0.782889953	17	3
11368	1	117	610	960	RxS	1	A_20	2	3	80	110	1.05914242	1.279026375	18	3
11369	1	117	610	960	RxS	1	A_20	0	0	25	32	-0.782889953	-0.782889953	19	3
11370	1	117	610	960	RxS	1	A_20	1	1	80	98	0.202847986	0.243297122	20	3
11371	1	117	610	960	RxS	1	A_20	2	4	66	85	1.05914242	1.680931762	20	2
11372	1	117	610	960	RxS	1	A_20	0	0	58	64	-0.782889953	-0.782889953	19	2
11373	1	117	610	960	RxS	1	A_20	0	0	69	84	-0.782889953	-0.782889953	18	2
11374	1	117	610	960	RxS	1	A_20	0	0	50	68	-0.782889953	-0.782889953	17	2
11375	1	117	610	960	RxS	1	A_20	2	2	58	71	1.05914242	0.750266972	16	2
11376	1	117	610	960	RxS	1	A_20	0	0	67	80	-0.782889953	-0.782889953	16	1
11377	1	117	610	960	RxS	1	A_20	0	0	57	66	-0.782889953	-0.782889953	17	1
11378	1	117	610	960	RxS	1	A_20	2	2	63	80	1.05914242	0.750266972	18	1
11379	1	117	610	960	RxS	1	A_20	2	3	70	96	1.05914242	1.279026375	19	1
11380	1	117	610	960	RxS	1	A_20	2	3	57	77	1.05914242	1.279026375	20	1
11381	1	117	610	960	RxS	2	B_20	2	2	65	72	1.005862791	0.702543488	41	10
11382	1	117	610	960	RxS	2	B_20	0	0	62	69	-0.795480431	-0.795480431	42	10
11383	1	117	610	960	RxS	2	B_20	0	0	62	67	-0.795480431	-0.795480431	44	10
11384	1	117	610	960	RxS	2	B_20	0	0	65	72	-0.795480431	-0.795480431	45	10
11385	1	117	610	960	RxS	2	B_20	2	2	56	66	1.005862791	0.702543488	45	9
11386	1	117	610	960	RxS	2	B_20	0	0	63	71	-0.795480431	-0.795480431	43	9
11387	1	117	610	960	RxS	2	B_20	0	0	59	68	-0.795480431	-0.795480431	42	9
11388	1	117	610	960	RxS	2	B_20	2	2	63	72	1.005862791	0.702543488	41	9
11389	1	117	610	960	RxS	2	B_20	2	2	73	86	1.005862791	0.702543488	41	8
11390	1	117	610	960	RxS	2	B_20	2	3	58	72	1.005862791	1.167374272	42	8
11391	1	117	610	960	RxS	2	B_20	0	0	57	65	-0.795480431	-0.795480431	43	8
11392	1	117	610	960	RxS	2	B_20	2	3	72	84	1.005862791	1.167374272	45	8
11393	1	117	610	960	RxS	2	B_20	2	4	75	106	1.005862791	1.576528015	45	7
11394	1	117	610	960	RxS	2	B_20	2	5	82	102	1.005862791	2.1625283	44	7
11395	1	117	610	960	RxS	2	B_20	0	0	31	41	-0.795480431	-0.795480431	43	7
11396	1	117	610	960	RxS	2	B_20	2	3	71	90	1.005862791	1.167374272	42	7
11397	1	117	610	960	RxS	2	B_20	2	5	61	73	1.005862791	2.1625283	41	7
11398	1	117	610	960	RxS	2	B_20	2	2	71	92	1.005862791	0.702543488	41	6
11399	1	117	610	960	RxS	2	B_20	2	3	76	99	1.005862791	1.167374272	42	6
11400	1	117	610	960	RxS	2	B_20	1	2	64	74	0.156169379	0.702543488	43	6
11401	1	117	610	960	RxS	2	B_20	0	0	62	81	-0.795480431	-0.795480431	44	6
11402	1	117	610	960	RxS	2	B_20	2	2	81	112	1.005862791	0.702543488	45	6
11403	1	117	610	960	RxS	3	C_20	2	2	57	62	0.986010839	0.459182431	66	35
11404	1	117	610	960	RxS	3	C_20	0	0	64	71	-0.858635453	-0.856917958	67	35
11405	1	117	610	960	RxS	3	C_20	1	2	80	92	0.09317988	0.459182431	68	35
11406	1	117	610	960	RxS	3	C_20	2	5	67	83	0.986010839	1.882154427	70	34
11407	1	117	610	960	RxS	3	C_20	1	3	64	74	0.09317988	0.877506535	69	34
11408	1	117	610	960	RxS	3	C_20	0	0	59	65	-0.858635453	-0.856917958	66	34
11409	1	117	610	960	RxS	3	C_20	2	1	54	63	0.986010839	0.078629325	66	33
11410	1	117	610	960	RxS	3	C_20	2	4	66	80	0.986010839	1.253691808	67	33
11411	1	117	610	960	RxS	3	C_20	0	0	60	70	-0.858635453	-0.856917958	68	33
11412	1	117	610	960	RxS	3	C_20	0	0	40	44	-0.858635453	-0.856917958	70	33
11413	1	117	610	960	RxS	3	C_20	2	5	64	79	0.986010839	1.882154427	70	32
11414	1	117	610	960	RxS	3	C_20	2	3	53	58	0.986010839	0.877506535	69	32
11415	1	117	610	960	RxS	3	C_20	2	3	55	64	0.986010839	0.877506535	68	32
11416	1	117	610	960	RxS	3	C_20	2	4	61	80	0.986010839	1.253691808	67	32
11417	1	117	610	960	RxS	3	C_20	0	0	57	66	-0.858635453	-0.856917958	66	32
11418	1	117	610	960	RxS	3	C_20	2	5	82	95	0.986010839	1.882154427	66	31
11419	1	117	610	960	RxS	3	C_20	2	5	68	93	0.986010839	1.882154427	67	31
11420	1	117	610	960	RxS	3	C_20	2	4	66	81	0.986010839	1.253691808	68	31
11421	1	117	610	960	RxS	3	C_20	0	0	65	75	-0.858635453	-0.856917958	69	31
11422	1	117	610	960	RxS	3	C_20	0	0	53	62	-0.858635453	-0.856917958	70	31
11423	161	79	854	960	RxS	1	A_21	0	0	53	65	-0.782889953	-0.782889953	1	10
11424	161	79	854	960	RxS	1	A_21	0	0	55	81	-0.782889953	-0.782889953	2	10
11425	161	79	854	960	RxS	1	A_21	2	2	69	90	1.05914242	0.750266972	3	10
11426	161	79	854	960	RxS	1	A_21	0	0	77	90	-0.782889953	-0.782889953	4	10
11427	161	79	854	960	RxS	1	A_21	0	0	98	111	-0.782889953	-0.782889953	5	10
11428	161	79	854	960	RxS	1	A_21	0	0	50	64	-0.782889953	-0.782889953	5	9
11429	161	79	854	960	RxS	1	A_21	2	5	96	118	1.05914242	2.258050009	4	9
11430	161	79	854	960	RxS	1	A_21	1	1	95	125	0.202847986	0.243297122	3	9
11431	161	79	854	960	RxS	1	A_21	2	2	77	94	1.05914242	0.750266972	2	9
11432	161	79	854	960	RxS	1	A_21	2	4	92	124	1.05914242	1.680931762	1	9
11433	161	79	854	960	RxS	1	A_21	2	3	77	95	1.05914242	1.279026375	1	8
11434	161	79	854	960	RxS	1	A_21	2	1	92	126	1.05914242	0.243297122	3	8
11435	161	79	854	960	RxS	1	A_21	2	4	74	86	1.05914242	1.680931762	4	8
11436	161	79	854	960	RxS	1	A_21	0	0	104	123	-0.782889953	-0.782889953	5	8
11437	161	79	854	960	RxS	1	A_21	0	0	100	118	-0.782889953	-0.782889953	5	7
11438	161	79	854	960	RxS	1	A_21	2	2	87	116	1.05914242	0.750266972	4	7
11439	161	79	854	960	RxS	1	A_21	0	0	69	82	-0.782889953	-0.782889953	3	7
11440	161	79	854	960	RxS	1	A_21	2	2	97	116	1.05914242	0.750266972	2	7
11441	161	79	854	960	RxS	1	A_21	2	2	88	105	1.05914242	0.750266972	1	7
11442	161	79	854	960	RxS	1	A_21	1	2	79	95	0.202847986	0.750266972	1	6
11443	161	79	854	960	RxS	1	A_21	2	1	74	95	1.05914242	0.243297122	2	6
11444	161	79	854	960	RxS	1	A_21	0	0	70	93	-0.782889953	-0.782889953	3	6
11445	161	79	854	960	RxS	1	A_21	0	0	70	90	-0.782889953	-0.782889953	4	6
11446	161	79	854	960	RxS	1	A_21	0	0	59	86	-0.782889953	-0.782889953	5	6
11447	161	79	854	960	RxS	2	B_21	2	5	73	89	1.005862791	2.1625283	46	5
11448	161	79	854	960	RxS	2	B_21	2	5	85	116	1.005862791	2.1625283	47	5
11449	161	79	854	960	RxS	2	B_21	2	3	79	116	1.005862791	1.167374272	48	5
11450	161	79	854	960	RxS	2	B_21	0	0	80	108	-0.795480431	-0.795480431	49	5
11451	161	79	854	960	RxS	2	B_21	2	1	74	93	1.005862791	0.236067869	50	5
11452	161	79	854	960	RxS	2	B_21	0	0	89	129	-0.795480431	-0.795480431	50	4
11453	161	79	854	960	RxS	2	B_21	2	1	64	85	1.005862791	0.236067869	49	4
11454	161	79	854	960	RxS	2	B_21	2	5	78	111	1.005862791	2.1625283	48	4
11455	161	79	854	960	RxS	2	B_21	2	2	74	93	1.005862791	0.702543488	47	4
11456	161	79	854	960	RxS	2	B_21	2	4	85	106	1.005862791	1.576528015	46	4
11457	161	79	854	960	RxS	2	B_21	2	4	82	106	1.005862791	1.576528015	46	3
11458	161	79	854	960	RxS	2	B_21	0	0	75	91	-0.795480431	-0.795480431	47	3
11459	161	79	854	960	RxS	2	B_21	1	3	77	96	0.156169379	1.167374272	48	3
11460	161	79	854	960	RxS	2	B_21	1	1	95	125	0.156169379	0.236067869	49	3
11461	161	79	854	960	RxS	2	B_21	2	5	86	127	1.005862791	2.1625283	50	3
11462	161	79	854	960	RxS	2	B_21	0	0	64	81	-0.795480431	-0.795480431	50	2
11463	161	79	854	960	RxS	2	B_21	2	4	56	98	1.005862791	1.576528015	49	2
11464	161	79	854	960	RxS	2	B_21	2	5	71	110	1.005862791	2.1625283	48	2
11465	161	79	854	960	RxS	2	B_21	2	5	66	103	1.005862791	2.1625283	47	2
11466	161	79	854	960	RxS	2	B_21	2	1	82	116	1.005862791	0.236067869	46	2
11467	161	79	854	960	RxS	2	B_21	2	5	86	131	1.005862791	2.1625283	46	1
11468	161	79	854	960	RxS	2	B_21	2	5	79	104	1.005862791	2.1625283	47	1
11469	161	79	854	960	RxS	2	B_21	2	5	79	134	1.005862791	2.1625283	48	1
11470	161	79	854	960	RxS	2	B_21	1	1	74	115	0.156169379	0.236067869	49	1
11471	161	79	854	960	RxS	2	B_21	2	3	45	66	1.005862791	1.167374272	50	1
11472	161	79	854	960	RxS	3	C_21	2	1	69	80	0.986010839	0.078629325	56	50
11473	161	79	854	960	RxS	3	C_21	2	1	67	74	0.986010839	0.078629325	57	50
11474	161	79	854	960	RxS	3	C_21	2	1	73	89	0.986010839	0.078629325	58	50
11475	161	79	854	960	RxS	3	C_21	2	2	63	70	0.986010839	0.459182431	59	50
11476	161	79	854	960	RxS	3	C_21	2	3	81	95	0.986010839	0.877506535	60	50
11477	161	79	854	960	RxS	3	C_21	0	0	83	93	-0.858635453	-0.856917958	60	49
11478	161	79	854	960	RxS	3	C_21	2	2	72	79	0.986010839	0.459182431	59	49
11479	161	79	854	960	RxS	3	C_21	2	2	84	100	0.986010839	0.459182431	58	49
11480	161	79	854	960	RxS	3	C_21	2	2	79	88	0.986010839	0.459182431	57	49
11481	161	79	854	960	RxS	3	C_21	0	0	57	62	-0.858635453	-0.856917958	56	49
11482	161	79	854	960	RxS	3	C_21	2	1	63	80	0.986010839	0.078629325	56	48
11483	161	79	854	960	RxS	3	C_21	0	0	66	77	-0.858635453	-0.856917958	57	48
11484	161	79	854	960	RxS	3	C_21	0	0	82	96	-0.858635453	-0.856917958	58	48
11485	161	79	854	960	RxS	3	C_21	0	0	72	77	-0.858635453	-0.856917958	59	48
11486	161	79	854	960	RxS	3	C_21	0	0	83	97	-0.858635453	-0.856917958	60	48
11487	161	79	854	960	RxS	3	C_21	2	2	85	101	0.986010839	0.459182431	60	47
11488	161	79	854	960	RxS	3	C_21	0	0	95	106	-0.858635453	-0.856917958	59	47
11489	161	79	854	960	RxS	3	C_21	0	0	81	98	-0.858635453	-0.856917958	58	47
11490	161	79	854	960	RxS	3	C_21	0	0	74	80	-0.858635453	-0.856917958	57	47
11491	161	79	854	960	RxS	3	C_21	2	2	93	111	0.986010839	0.459182431	56	47
11492	161	79	854	960	RxS	3	C_21	2	1	84	98	0.986010839	0.078629325	56	46
11493	161	79	854	960	RxS	3	C_21	0	0	53	62	-0.858635453	-0.856917958	57	46
11494	161	79	854	960	RxS	3	C_21	2	1	79	89	0.986010839	0.078629325	58	46
11495	161	79	854	960	RxS	3	C_21	2	2	77	92	0.986010839	0.459182431	59	46
11496	161	79	854	960	RxS	3	C_21	0	0	73	77	-0.858635453	-0.856917958	60	46
11497	161	165	854	1159	RxS	1	A_22	2	2	104	123	1.05914242	0.750266972	21	25
11498	161	165	854	1159	RxS	1	A_22	0	0	87	99	-0.782889953	-0.782889953	22	25
11499	161	165	854	1159	RxS	1	A_22	0	0	90	106	-0.782889953	-0.782889953	23	25
11500	161	165	854	1159	RxS	1	A_22	2	2	82	96	1.05914242	0.750266972	24	25
11501	161	165	854	1159	RxS	1	A_22	2	1	85	100	1.05914242	0.243297122	25	25
11502	161	165	854	1159	RxS	1	A_22	0	0	80	95	-0.782889953	-0.782889953	25	24
11503	161	165	854	1159	RxS	1	A_22	0	0	65	77	-0.782889953	-0.782889953	24	24
11504	161	165	854	1159	RxS	1	A_22	2	1	73	89	1.05914242	0.243297122	23	24
11505	161	165	854	1159	RxS	1	A_22	0	0	44	46	-0.782889953	-0.782889953	22	24
11506	161	165	854	1159	RxS	1	A_22	0	0	87	96	-0.782889953	-0.782889953	21	23
11507	161	165	854	1159	RxS	1	A_22	0	0	66	82	-0.782889953	-0.782889953	22	23
11508	161	165	854	1159	RxS	1	A_22	0	0	56	65	-0.782889953	-0.782889953	23	23
11509	161	165	854	1159	RxS	1	A_22	0	0	74	85	-0.782889953	-0.782889953	24	23
11510	161	165	854	1159	RxS	1	A_22	2	1	49	56	1.05914242	0.243297122	25	23
11511	161	165	854	1159	RxS	1	A_22	0	0	70	83	-0.782889953	-0.782889953	25	22
11512	161	165	854	1159	RxS	1	A_22	2	1	60	79	1.05914242	0.243297122	24	22
11513	161	165	854	1159	RxS	1	A_22	0	0	86	99	-0.782889953	-0.782889953	23	22
11514	161	165	854	1159	RxS	1	A_22	2	1	105	125	1.05914242	0.243297122	22	22
11515	161	165	854	1159	RxS	1	A_22	2	5	74	94	1.05914242	2.258050009	21	22
11516	161	165	854	1159	RxS	1	A_22	0	0	82	93	-0.782889953	-0.782889953	21	21
11517	161	165	854	1159	RxS	1	A_22	0	0	63	77	-0.782889953	-0.782889953	22	21
11518	161	165	854	1159	RxS	1	A_22	2	1	86	108	1.05914242	0.243297122	23	21
11519	161	165	854	1159	RxS	1	A_22	2	1	60	70	1.05914242	0.243297122	24	21
11520	161	165	854	1159	RxS	1	A_22	2	3	77	88	1.05914242	1.279026375	25	21
11521	161	165	854	1159	RxS	2	B_22	0	0	85	93	-0.795480431	-0.795480431	51	45
11522	161	165	854	1159	RxS	2	B_22	0	0	66	73	-0.795480431	-0.795480431	52	45
11523	161	165	854	1159	RxS	2	B_22	2	2	74	82	1.005862791	0.702543488	53	45
11524	161	165	854	1159	RxS	2	B_22	0	0	77	94	-0.795480431	-0.795480431	54	45
11525	161	165	854	1159	RxS	2	B_22	2	1	71	75	1.005862791	0.236067869	55	45
11526	161	165	854	1159	RxS	2	B_22	2	1	66	80	1.005862791	0.236067869	55	44
11527	161	165	854	1159	RxS	2	B_22	1	1	85	105	0.156169379	0.236067869	54	44
11528	161	165	854	1159	RxS	2	B_22	2	4	91	104	1.005862791	1.576528015	53	44
11529	161	165	854	1159	RxS	2	B_22	2	1	76	83	1.005862791	0.236067869	52	44
11530	161	165	854	1159	RxS	2	B_22	2	1	88	96	1.005862791	0.236067869	51	44
11531	161	165	854	1159	RxS	2	B_22	2	2	89	105	1.005862791	0.702543488	51	43
11532	161	165	854	1159	RxS	2	B_22	2	3	69	86	1.005862791	1.167374272	52	43
11533	161	165	854	1159	RxS	2	B_22	2	1	73	90	1.005862791	0.236067869	53	43
11534	161	165	854	1159	RxS	2	B_22	2	2	81	101	1.005862791	0.702543488	54	43
11535	161	165	854	1159	RxS	2	B_22	2	2	70	90	1.005862791	0.702543488	55	43
11536	161	165	854	1159	RxS	2	B_22	1	1	70	87	0.156169379	0.236067869	55	42
11537	161	165	854	1159	RxS	2	B_22	2	2	59	79	1.005862791	0.702543488	54	42
11538	161	165	854	1159	RxS	2	B_22	2	1	67	81	1.005862791	0.236067869	53	42
11539	161	165	854	1159	RxS	2	B_22	1	3	89	102	0.156169379	1.167374272	52	42
11540	161	165	854	1159	RxS	2	B_22	2	2	85	95	1.005862791	0.702543488	51	42
11541	161	165	854	1159	RxS	2	B_22	2	1	80	95	1.005862791	0.236067869	51	41
11542	161	165	854	1159	RxS	2	B_22	1	1	81	91	0.156169379	0.236067869	52	41
11543	161	165	854	1159	RxS	2	B_22	2	2	67	82	1.005862791	0.702543488	53	41
11544	161	165	854	1159	RxS	2	B_22	2	2	64	68	1.005862791	0.702543488	54	41
11545	161	165	854	1159	RxS	2	B_22	1	1	90	108	0.156169379	0.236067869	55	41
11546	161	165	854	1159	RxS	3	C_22	0	0	59	62	-0.858635453	-0.856917958	66	10
11547	161	165	854	1159	RxS	3	C_22	0	0	61	63	-0.858635453	-0.856917958	67	10
11548	161	165	854	1159	RxS	3	C_22	0	0	64	68	-0.858635453	-0.856917958	68	10
11549	161	165	854	1159	RxS	3	C_22	0	0	70	79	-0.858635453	-0.856917958	69	10
11550	161	165	854	1159	RxS	3	C_22	2	4	72	88	0.986010839	1.253691808	70	10
11551	161	165	854	1159	RxS	3	C_22	2	2	85	113	0.986010839	0.459182431	70	9
11552	161	165	854	1159	RxS	3	C_22	1	2	65	79	0.09317988	0.459182431	69	9
11553	161	165	854	1159	RxS	3	C_22	2	0	54	58	0.986010839	-0.856917958	68	9
11554	161	165	854	1159	RxS	3	C_22	0	0	67	72	-0.858635453	-0.856917958	67	9
11555	161	165	854	1159	RxS	3	C_22	0	0	70	77	-0.858635453	-0.856917958	66	9
11556	161	165	854	1159	RxS	3	C_22	1	1	53	57	0.09317988	0.078629325	66	8
11557	161	165	854	1159	RxS	3	C_22	2	2	70	81	0.986010839	0.459182431	67	8
11558	161	165	854	1159	RxS	3	C_22	0	0	70	79	-0.858635453	-0.856917958	68	8
11559	161	165	854	1159	RxS	3	C_22	2	1	68	75	0.986010839	0.078629325	69	8
11560	161	165	854	1159	RxS	3	C_22	2	3	80	104	0.986010839	0.877506535	70	8
11561	161	165	854	1159	RxS	3	C_22	2	5	60	77	0.986010839	1.882154427	70	7
11562	161	165	854	1159	RxS	3	C_22	2	3	70	90	0.986010839	0.877506535	69	7
11563	161	165	854	1159	RxS	3	C_22	0	0	39	50	-0.858635453	-0.856917958	68	7
11564	161	165	854	1159	RxS	3	C_22	0	0	75	88	-0.858635453	-0.856917958	67	7
11565	161	165	854	1159	RxS	3	C_22	0	0	62	73	-0.858635453	-0.856917958	66	7
11566	161	165	854	1159	RxS	3	C_22	2	2	60	65	0.986010839	0.459182431	66	6
11567	161	165	854	1159	RxS	3	C_22	0	0	45	51	-0.858635453	-0.856917958	67	6
11568	161	165	854	1159	RxS	3	C_22	0	0	67	90	-0.858635453	-0.856917958	68	6
11569	161	165	854	1159	RxS	3	C_22	2	3	70	92	0.986010839	0.877506535	69	6
11570	161	165	854	1159	RxS	3	C_22	0	0	64	70	-0.858635453	-0.856917958	70	6
11571	161	128	854	1189	RxS	1	A_23	2	5	108	130	1.05914242	2.258050009	6	20
11572	161	128	854	1189	RxS	1	A_23	2	3	67	84	1.05914242	1.279026375	7	20
11573	161	128	854	1189	RxS	1	A_23	2	2	73	87	1.05914242	0.750266972	8	20
11574	161	128	854	1189	RxS	1	A_23	2	3	60	74	1.05914242	1.279026375	9	20
11575	161	128	854	1189	RxS	1	A_23	1	1	60	66	0.202847986	0.243297122	10	20
11576	161	128	854	1189	RxS	1	A_23	1	1	66	77	0.202847986	0.243297122	10	19
11577	161	128	854	1189	RxS	1	A_23	2	2	56	63	1.05914242	0.750266972	9	19
11578	161	128	854	1189	RxS	1	A_23	0	0	67	80	-0.782889953	-0.782889953	8	19
11579	161	128	854	1189	RxS	1	A_23	2	3	91	114	1.05914242	1.279026375	7	19
11580	161	128	854	1189	RxS	1	A_23	0	0	76	90	-0.782889953	-0.782889953	6	19
11581	161	128	854	1189	RxS	1	A_23	0	0	62	70	-0.782889953	-0.782889953	6	18
11582	161	128	854	1189	RxS	1	A_23	2	2	56	71	1.05914242	0.750266972	7	18
11583	161	128	854	1189	RxS	1	A_23	0	0	76	82	-0.782889953	-0.782889953	8	18
11584	161	128	854	1189	RxS	1	A_23	2	4	73	84	1.05914242	1.680931762	9	18
11585	161	128	854	1189	RxS	1	A_23	2	1	83	94	1.05914242	0.243297122	10	18
11586	161	128	854	1189	RxS	1	A_23	1	1	90	102	0.202847986	0.243297122	10	17
11587	161	128	854	1189	RxS	1	A_23	0	0	68	76	-0.782889953	-0.782889953	9	17
11588	161	128	854	1189	RxS	1	A_23	0	0	58	64	-0.782889953	-0.782889953	8	17
11589	161	128	854	1189	RxS	1	A_23	0	0	56	63	-0.782889953	-0.782889953	7	17
11590	161	128	854	1189	RxS	1	A_23	0	0	60	74	-0.782889953	-0.782889953	6	17
11591	161	128	854	1189	RxS	1	A_23	1	1	73	84	0.202847986	0.243297122	6	16
11592	161	128	854	1189	RxS	1	A_23	0	0	66	72	-0.782889953	-0.782889953	7	16
11593	161	128	854	1189	RxS	1	A_23	2	2	73	81	1.05914242	0.750266972	8	16
11594	161	128	854	1189	RxS	1	A_23	1	2	66	75	0.202847986	0.750266972	9	16
11595	161	128	854	1189	RxS	1	A_23	0	0	65	71	-0.782889953	-0.782889953	10	16
11596	161	128	854	1189	RxS	2	B_23	2	2	64	81	1.005862791	0.702543488	36	5
11597	161	128	854	1189	RxS	2	B_23	0	0	59	75	-0.795480431	-0.795480431	37	5
11598	161	128	854	1189	RxS	2	B_23	0	0	42	53	-0.795480431	-0.795480431	38	5
11599	161	128	854	1189	RxS	2	B_23	0	0	37	46	-0.795480431	-0.795480431	39	5
11600	161	128	854	1189	RxS	2	B_23	2	4	53	71	1.005862791	1.576528015	40	5
11601	161	128	854	1189	RxS	2	B_23	2	3	70	104	1.005862791	1.167374272	40	4
11602	161	128	854	1189	RxS	2	B_23	2	2	80	112	1.005862791	0.702543488	39	4
11603	161	128	854	1189	RxS	2	B_23	2	1	62	85	1.005862791	0.236067869	38	4
11604	161	128	854	1189	RxS	2	B_23	0	0	54	77	-0.795480431	-0.795480431	37	4
11605	161	128	854	1189	RxS	2	B_23	0	0	75	90	-0.795480431	-0.795480431	36	4
11606	161	128	854	1189	RxS	2	B_23	0	0	82	106	-0.795480431	-0.795480431	36	3
11607	161	128	854	1189	RxS	2	B_23	1	2	54	67	0.156169379	0.702543488	37	3
11608	161	128	854	1189	RxS	2	B_23	2	2	62	85	1.005862791	0.702543488	38	3
11609	161	128	854	1189	RxS	2	B_23	2	1	70	87	1.005862791	0.236067869	39	3
11610	161	128	854	1189	RxS	2	B_23	2	3	57	74	1.005862791	1.167374272	40	3
11611	161	128	854	1189	RxS	2	B_23	2	3	61	90	1.005862791	1.167374272	40	2
11612	161	128	854	1189	RxS	2	B_23	1	1	63	72	0.156169379	0.236067869	39	2
11613	161	128	854	1189	RxS	2	B_23	2	1	56	71	1.005862791	0.236067869	38	2
11614	161	128	854	1189	RxS	2	B_23	2	5	52	96	1.005862791	2.1625283	37	2
11615	161	128	854	1189	RxS	2	B_23	0	0	62	103	-0.795480431	-0.795480431	36	2
11616	161	128	854	1189	RxS	2	B_23	2	1	68	104	1.005862791	0.236067869	36	1
11617	161	128	854	1189	RxS	2	B_23	2	3	63	94	1.005862791	1.167374272	37	1
11618	161	128	854	1189	RxS	2	B_23	2	5	69	96	1.005862791	2.1625283	38	1
11619	161	128	854	1189	RxS	2	B_23	1	2	50	64	0.156169379	0.702543488	39	1
11620	161	128	854	1189	RxS	2	B_23	2	3	64	91	1.005862791	1.167374272	40	1
11621	161	128	854	1189	RxS	3	C_23	2	1	70	84	0.986010839	0.078629325	66	30
11622	161	128	854	1189	RxS	3	C_23	2	3	74	94	0.986010839	0.877506535	67	30
11623	161	128	854	1189	RxS	3	C_23	2	2	60	73	0.986010839	0.459182431	68	30
11624	161	128	854	1189	RxS	3	C_23	2	2	61	70	0.986010839	0.459182431	69	30
11625	161	128	854	1189	RxS	3	C_23	2	2	66	82	0.986010839	0.459182431	70	30
11626	161	128	854	1189	RxS	3	C_23	0	0	63	77	-0.858635453	-0.856917958	70	29
11627	161	128	854	1189	RxS	3	C_23	2	5	62	77	0.986010839	1.882154427	69	29
11628	161	128	854	1189	RxS	3	C_23	0	0	67	81	-0.858635453	-0.856917958	68	29
11629	161	128	854	1189	RxS	3	C_23	2	2	49	58	0.986010839	0.459182431	67	29
11630	161	128	854	1189	RxS	3	C_23	2	5	74	90	0.986010839	1.882154427	66	29
11631	161	128	854	1189	RxS	3	C_23	2	5	87	116	0.986010839	1.882154427	66	28
11632	161	128	854	1189	RxS	3	C_23	2	2	75	92	0.986010839	0.459182431	67	28
11633	161	128	854	1189	RxS	3	C_23	2	3	57	66	0.986010839	0.877506535	68	28
11634	161	128	854	1189	RxS	3	C_23	2	3	64	74	0.986010839	0.877506535	69	28
11635	161	128	854	1189	RxS	3	C_23	2	2	59	70	0.986010839	0.459182431	70	28
11636	161	128	854	1189	RxS	3	C_23	2	3	69	88	0.986010839	0.877506535	70	27
11637	161	128	854	1189	RxS	3	C_23	0	0	37	53	-0.858635453	-0.856917958	69	27
11638	161	128	854	1189	RxS	3	C_23	2	2	59	68	0.986010839	0.459182431	68	27
11639	161	128	854	1189	RxS	3	C_23	2	2	73	95	0.986010839	0.459182431	67	27
11640	161	128	854	1189	RxS	3	C_23	2	5	70	93	0.986010839	1.882154427	66	27
11641	161	128	854	1189	RxS	3	C_23	2	4	93	117	0.986010839	1.253691808	66	26
11642	161	128	854	1189	RxS	3	C_23	2	2	89	111	0.986010839	0.459182431	67	26
11643	161	128	854	1189	RxS	3	C_23	2	3	58	75	0.986010839	0.877506535	68	26
11644	161	128	854	1189	RxS	3	C_23	2	3	66	80	0.986010839	0.877506535	69	26
11645	161	128	854	1189	RxS	3	C_23	2	2	70	80	0.986010839	0.459182431	70	26
11646	161	72	854	960	RxS	1	A_24	2	1	69	82	1.05914242	0.243297122	31	40
11647	161	72	854	960	RxS	1	A_24	0	0	72	79	-0.782889953	-0.782889953	32	40
11648	161	72	854	960	RxS	1	A_24	0	0	55	66	-0.782889953	-0.782889953	33	40
11649	161	72	854	960	RxS	1	A_24	2	1	104	130	1.05914242	0.243297122	34	40
11650	161	72	854	960	RxS	1	A_24	0	0	70	83	-0.782889953	-0.782889953	35	40
11651	161	72	854	960	RxS	1	A_24	0	0	62	71	-0.782889953	-0.782889953	35	39
11652	161	72	854	960	RxS	1	A_24	2	5	99	121	1.05914242	2.258050009	34	39
11653	161	72	854	960	RxS	1	A_24	1	1	75	85	0.202847986	0.243297122	33	39
11654	161	72	854	960	RxS	1	A_24	0	0	79	89	-0.782889953	-0.782889953	32	39
11655	161	72	854	960	RxS	1	A_24	0	0	64	73	-0.782889953	-0.782889953	31	39
11656	161	72	854	960	RxS	1	A_24	2	1	53	60	1.05914242	0.243297122	31	38
11657	161	72	854	960	RxS	1	A_24	0	0	64	76	-0.782889953	-0.782889953	32	38
11658	161	72	854	960	RxS	1	A_24	0	0	51	61	-0.782889953	-0.782889953	33	38
11659	161	72	854	960	RxS	1	A_24	0	0	54	66	-0.782889953	-0.782889953	34	38
11660	161	72	854	960	RxS	1	A_24	0	0	81	95	-0.782889953	-0.782889953	35	38
11661	161	72	854	960	RxS	1	A_24	1	1	85	101	0.202847986	0.243297122	35	37
11662	161	72	854	960	RxS	1	A_24	0	0	53	65	-0.782889953	-0.782889953	34	37
11663	161	72	854	960	RxS	1	A_24	0	0	85	98	-0.782889953	-0.782889953	33	37
11664	161	72	854	960	RxS	1	A_24	0	0	63	75	-0.782889953	-0.782889953	31	37
11665	161	72	854	960	RxS	1	A_24	0	0	101	134	-0.782889953	-0.782889953	31	36
11666	161	72	854	960	RxS	1	A_24	0	0	76	89	-0.782889953	-0.782889953	32	36
11667	161	72	854	960	RxS	1	A_24	0	0	76	99	-0.782889953	-0.782889953	34	36
11668	161	72	854	960	RxS	1	A_24	0	0	88	99	-0.782889953	-0.782889953	35	36
11669	161	72	854	960	RxS	2	B_24	0	0	74	87	-0.795480431	-0.795480431	46	35
11670	161	72	854	960	RxS	2	B_24	0	0	66	90	-0.795480431	-0.795480431	47	35
11671	161	72	854	960	RxS	2	B_24	0	0	84	106	-0.795480431	-0.795480431	48	35
11672	161	72	854	960	RxS	2	B_24	2	1	76	84	1.005862791	0.236067869	49	35
11673	161	72	854	960	RxS	2	B_24	0	0	86	101	-0.795480431	-0.795480431	50	35
11674	161	72	854	960	RxS	2	B_24	1	1	83	97	0.156169379	0.236067869	50	34
11675	161	72	854	960	RxS	2	B_24	0	0	63	70	-0.795480431	-0.795480431	49	34
11676	161	72	854	960	RxS	2	B_24	0	0	92	108	-0.795480431	-0.795480431	48	34
11677	161	72	854	960	RxS	2	B_24	0	0	58	63	-0.795480431	-0.795480431	47	34
11678	161	72	854	960	RxS	2	B_24	2	2	83	92	1.005862791	0.702543488	46	34
11679	161	72	854	960	RxS	2	B_24	0	0	92	113	-0.795480431	-0.795480431	46	33
11680	161	72	854	960	RxS	2	B_24	0	0	100	125	-0.795480431	-0.795480431	47	33
11681	161	72	854	960	RxS	2	B_24	0	0	86	114	-0.795480431	-0.795480431	48	33
11682	161	72	854	960	RxS	2	B_24	0	0	83	99	-0.795480431	-0.795480431	49	33
11683	161	72	854	960	RxS	2	B_24	1	1	72	80	0.156169379	0.236067869	50	33
11684	161	72	854	960	RxS	2	B_24	0	0	44	49	-0.795480431	-0.795480431	49	32
11685	161	72	854	960	RxS	2	B_24	0	0	68	74	-0.795480431	-0.795480431	48	32
11686	161	72	854	960	RxS	2	B_24	0	0	69	78	-0.795480431	-0.795480431	47	32
11687	161	72	854	960	RxS	2	B_24	0	0	74	79	-0.795480431	-0.795480431	46	32
11688	161	72	854	960	RxS	2	B_24	0	0	99	118	-0.795480431	-0.795480431	46	31
11689	161	72	854	960	RxS	2	B_24	0	0	61	67	-0.795480431	-0.795480431	47	31
11690	161	72	854	960	RxS	2	B_24	0	0	90	110	-0.795480431	-0.795480431	48	31
11691	161	72	854	960	RxS	2	B_24	0	0	61	68	-0.795480431	-0.795480431	49	31
11692	161	72	854	960	RxS	2	B_24	0	0	66	79	-0.795480431	-0.795480431	50	31
11693	161	72	854	960	RxS	3	C_24	0	0	75	96	-0.858635453	-0.856917958	72	40
11694	161	72	854	960	RxS	3	C_24	0	0	54	70	-0.858635453	-0.856917958	73	40
11695	161	72	854	960	RxS	3	C_24	2	3	116	158	0.986010839	0.877506535	74	40
11696	161	72	854	960	RxS	3	C_24	0	0	54	61	-0.858635453	-0.856917958	75	40
11697	161	72	854	960	RxS	3	C_24	2	2	96	121	0.986010839	0.459182431	75	39
11698	161	72	854	960	RxS	3	C_24	0	0	160	168	-0.858635453	-0.856917958	74	39
11699	161	72	854	960	RxS	3	C_24	0	0	76	90	-0.858635453	-0.856917958	73	39
11700	161	72	854	960	RxS	3	C_24	0	0	48	52	-0.858635453	-0.856917958	72	39
11701	161	72	854	960	RxS	3	C_24	0	0	57	62	-0.858635453	-0.856917958	71	39
11702	161	72	854	960	RxS	3	C_24	1	1	61	68	0.09317988	0.078629325	71	38
11703	161	72	854	960	RxS	3	C_24	1	1	75	88	0.09317988	0.078629325	72	38
11704	161	72	854	960	RxS	3	C_24	1	2	77	105	0.09317988	0.459182431	73	38
11705	161	72	854	960	RxS	3	C_24	0	0	77	107	-0.858635453	-0.856917958	74	38
11706	161	72	854	960	RxS	3	C_24	2	1	69	97	0.986010839	0.078629325	75	38
11707	161	72	854	960	RxS	3	C_24	0	0	62	71	-0.858635453	-0.856917958	75	37
11708	161	72	854	960	RxS	3	C_24	1	1	64	80	0.09317988	0.078629325	74	37
11709	161	72	854	960	RxS	3	C_24	0	0	68	100	-0.858635453	-0.856917958	73	37
11710	161	72	854	960	RxS	3	C_24	1	1	98	114	0.09317988	0.078629325	72	37
11711	161	72	854	960	RxS	3	C_24	0	0	76	93	-0.858635453	-0.856917958	71	37
11712	161	72	854	960	RxS	3	C_24	1	2	89	101	0.09317988	0.459182431	71	36
11713	161	72	854	960	RxS	3	C_24	1	1	74	90	0.09317988	0.078629325	72	36
11714	161	72	854	960	RxS	3	C_24	0	0	58	63	-0.858635453	-0.856917958	74	36
11715	161	72	854	960	RxS	3	C_24	0	0	49	56	-0.858635453	-0.856917958	75	36
11716	161	117	854	960	RxS	1	A_25	0	0	69	76	-0.782889953	-0.782889953	22	30
11717	161	117	854	960	RxS	1	A_25	2	1	62	70	1.05914242	0.243297122	23	30
11718	161	117	854	960	RxS	1	A_25	0	0	85	90	-0.782889953	-0.782889953	24	30
11719	161	117	854	960	RxS	1	A_25	2	2	112	131	1.05914242	0.750266972	25	30
11720	161	117	854	960	RxS	1	A_25	1	1	80	89	0.202847986	0.243297122	25	29
11721	161	117	854	960	RxS	1	A_25	2	1	108	116	1.05914242	0.243297122	24	29
11722	161	117	854	960	RxS	1	A_25	1	2	52	64	0.202847986	0.750266972	23	29
11723	161	117	854	960	RxS	1	A_25	0	0	62	73	-0.782889953	-0.782889953	22	29
11724	161	117	854	960	RxS	1	A_25	2	5	61	74	1.05914242	2.258050009	21	29
11725	161	117	854	960	RxS	1	A_25	0	0	68	76	-0.782889953	-0.782889953	21	28
11726	161	117	854	960	RxS	1	A_25	0	0	75	82	-0.782889953	-0.782889953	22	28
11727	161	117	854	960	RxS	1	A_25	2	3	72	86	1.05914242	1.279026375	23	28
11728	161	117	854	960	RxS	1	A_25	0	0	62	71	-0.782889953	-0.782889953	24	28
11729	161	117	854	960	RxS	1	A_25	2	1	86	98	1.05914242	0.243297122	25	28
11730	161	117	854	960	RxS	1	A_25	2	5	86	106	1.05914242	2.258050009	25	27
11731	161	117	854	960	RxS	1	A_25	0	0	82	95	-0.782889953	-0.782889953	24	27
11732	161	117	854	960	RxS	1	A_25	0	0	63	77	-0.782889953	-0.782889953	23	27
11733	161	117	854	960	RxS	1	A_25	0	0	70	76	-0.782889953	-0.782889953	22	27
11734	161	117	854	960	RxS	1	A_25	1	1	84	98	0.202847986	0.243297122	21	27
11735	161	117	854	960	RxS	1	A_25	0	0	80	94	-0.782889953	-0.782889953	21	26
11736	161	117	854	960	RxS	1	A_25	0	0	49	56	-0.782889953	-0.782889953	22	26
11737	161	117	854	960	RxS	1	A_25	0	0	82	91	-0.782889953	-0.782889953	23	26
11738	161	117	854	960	RxS	1	A_25	2	3	82	104	1.05914242	1.279026375	24	26
11739	161	117	854	960	RxS	1	A_25	1	1	52	61	0.202847986	0.243297122	25	26
11740	161	117	854	960	RxS	2	B_25	2	1	66	86	1.005862791	0.236067869	36	15
11741	161	117	854	960	RxS	2	B_25	0	0	62	72	-0.795480431	-0.795480431	37	15
11742	161	117	854	960	RxS	2	B_25	2	3	83	98	1.005862791	1.167374272	38	15
11743	161	117	854	960	RxS	2	B_25	0	0	84	96	-0.795480431	-0.795480431	39	15
11744	161	117	854	960	RxS	2	B_25	1	1	81	99	0.156169379	0.236067869	40	15
11745	161	117	854	960	RxS	2	B_25	0	0	64	70	-0.795480431	-0.795480431	39	14
11746	161	117	854	960	RxS	2	B_25	0	0	69	82	-0.795480431	-0.795480431	37	14
11747	161	117	854	960	RxS	2	B_25	0	0	71	82	-0.795480431	-0.795480431	36	14
11748	161	117	854	960	RxS	2	B_25	0	0	27	34	-0.795480431	-0.795480431	36	13
11749	161	117	854	960	RxS	2	B_25	0	0	98	117	-0.795480431	-0.795480431	37	13
11750	161	117	854	960	RxS	2	B_25	2	3	76	86	1.005862791	1.167374272	38	13
11751	161	117	854	960	RxS	2	B_25	0	0	67	72	-0.795480431	-0.795480431	39	13
11752	161	117	854	960	RxS	2	B_25	2	1	76	88	1.005862791	0.236067869	40	13
11753	161	117	854	960	RxS	2	B_25	2	2	74	86	1.005862791	0.702543488	40	12
11754	161	117	854	960	RxS	2	B_25	1	1	82	92	0.156169379	0.236067869	39	12
11755	161	117	854	960	RxS	2	B_25	1	1	64	75	0.156169379	0.236067869	38	12
11756	161	117	854	960	RxS	2	B_25	2	2	62	80	1.005862791	0.702543488	37	12
11757	161	117	854	960	RxS	2	B_25	0	0	50	55	-0.795480431	-0.795480431	36	12
11758	161	117	854	960	RxS	2	B_25	2	5	82	95	1.005862791	2.1625283	36	11
11759	161	117	854	960	RxS	2	B_25	0	0	97	114	-0.795480431	-0.795480431	37	11
11760	161	117	854	960	RxS	2	B_25	1	1	82	98	0.156169379	0.236067869	39	11
11761	161	117	854	960	RxS	2	B_25	0	0	34	35	-0.795480431	-0.795480431	40	11
11762	161	117	854	960	RxS	3	C_25	1	3	65	71	0.09317988	0.877506535	66	45
11763	161	117	854	960	RxS	3	C_25	2	2	56	66	0.986010839	0.459182431	67	45
11764	161	117	854	960	RxS	3	C_25	0	0	55	57	-0.858635453	-0.856917958	70	45
11765	161	117	854	960	RxS	3	C_25	0	0	46	50	-0.858635453	-0.856917958	70	44
11766	161	117	854	960	RxS	3	C_25	1	1	58	68	0.09317988	0.078629325	66	44
11767	161	117	854	960	RxS	3	C_25	1	2	55	60	0.09317988	0.459182431	66	43
11768	161	117	854	960	RxS	3	C_25	0	0	53	55	-0.858635453	-0.856917958	68	43
11769	161	117	854	960	RxS	3	C_25	1	1	67	71	0.09317988	0.078629325	69	42
11770	161	117	854	960	RxS	3	C_25	2	1	56	58	0.986010839	0.078629325	68	42
11771	161	117	854	960	RxS	3	C_25	0	0	65	66	-0.858635453	-0.856917958	67	42
11772	161	117	854	960	RxS	3	C_25	2	1	70	74	0.986010839	0.078629325	66	42
11773	161	117	854	960	RxS	3	C_25	2	3	65	68	0.986010839	0.877506535	68	41
11774	161	117	854	960	RxS	3	C_25	1	2	52	54	0.09317988	0.459182431	69	41
11775	161	117	854	960	RxS	3	C_25	2	2	50	52	0.986010839	0.459182431	70	41
11776	87	165	930	1159	RxS	1	A_26	0	0	106	121	-0.782889953	-0.782889953	26	10
11777	87	165	930	1159	RxS	1	A_26	0	0	79	102	-0.782889953	-0.782889953	27	10
11778	87	165	930	1159	RxS	1	A_26	0	0	91	115	-0.782889953	-0.782889953	28	10
11779	87	165	930	1159	RxS	1	A_26	1	1	90	117	0.202847986	0.243297122	29	10
11780	87	165	930	1159	RxS	1	A_26	0	0	75	90	-0.782889953	-0.782889953	30	10
11781	87	165	930	1159	RxS	1	A_26	0	0	79	102	-0.782889953	-0.782889953	30	9
11782	87	165	930	1159	RxS	1	A_26	0	0	78	95	-0.782889953	-0.782889953	29	9
11783	87	165	930	1159	RxS	1	A_26	1	1	81	103	0.202847986	0.243297122	28	9
11784	87	165	930	1159	RxS	1	A_26	2	2	97	115	1.05914242	0.750266972	27	9
11785	87	165	930	1159	RxS	1	A_26	0	0	80	104	-0.782889953	-0.782889953	26	9
11786	87	165	930	1159	RxS	1	A_26	1	1	125	166	0.202847986	0.243297122	26	8
11787	87	165	930	1159	RxS	1	A_26	2	2	115	158	1.05914242	0.750266972	27	8
11788	87	165	930	1159	RxS	1	A_26	1	1	95	134	0.202847986	0.243297122	28	8
11789	87	165	930	1159	RxS	1	A_26	0	0	63	82	-0.782889953	-0.782889953	29	8
11790	87	165	930	1159	RxS	1	A_26	1	1	87	114	0.202847986	0.243297122	30	8
11791	87	165	930	1159	RxS	1	A_26	2	2	81	104	1.05914242	0.750266972	30	7
11792	87	165	930	1159	RxS	1	A_26	2	3	85	110	1.05914242	1.279026375	29	7
11793	87	165	930	1159	RxS	1	A_26	1	1	104	132	0.202847986	0.243297122	28	7
11794	87	165	930	1159	RxS	1	A_26	0	0	83	94	-0.782889953	-0.782889953	27	7
11795	87	165	930	1159	RxS	1	A_26	2	3	107	132	1.05914242	1.279026375	26	7
11796	87	165	930	1159	RxS	1	A_26	2	3	100	135	1.05914242	1.279026375	26	6
11797	87	165	930	1159	RxS	1	A_26	2	4	80	110	1.05914242	1.680931762	27	6
11798	87	165	930	1159	RxS	1	A_26	2	2	111	138	1.05914242	0.750266972	28	6
11799	87	165	930	1159	RxS	1	A_26	0	0	58	74	-0.782889953	-0.782889953	29	6
11800	87	165	930	1159	RxS	1	A_26	1	1	100	125	0.202847986	0.243297122	30	6
11801	87	165	930	1159	RxS	2	B_26	0	0	75	109	-0.795480431	-0.795480431	31	5
11802	87	165	930	1159	RxS	2	B_26	2	1	72	91	1.005862791	0.236067869	32	5
11803	87	165	930	1159	RxS	2	B_26	0	0	90	114	-0.795480431	-0.795480431	33	5
11804	87	165	930	1159	RxS	2	B_26	2	2	79	99	1.005862791	0.702543488	34	5
11805	87	165	930	1159	RxS	2	B_26	2	1	92	109	1.005862791	0.236067869	35	5
11806	87	165	930	1159	RxS	2	B_26	0	0	67	86	-0.795480431	-0.795480431	35	4
11807	87	165	930	1159	RxS	2	B_26	0	0	90	120	-0.795480431	-0.795480431	34	4
11808	87	165	930	1159	RxS	2	B_26	0	0	49	72	-0.795480431	-0.795480431	33	4
11809	87	165	930	1159	RxS	2	B_26	2	1	79	98	1.005862791	0.236067869	32	4
11810	87	165	930	1159	RxS	2	B_26	0	0	62	93	-0.795480431	-0.795480431	31	4
11811	87	165	930	1159	RxS	2	B_26	2	2	89	133	1.005862791	0.702543488	31	3
11812	87	165	930	1159	RxS	2	B_26	0	0	96	134	-0.795480431	-0.795480431	32	3
11813	87	165	930	1159	RxS	2	B_26	2	2	102	143	1.005862791	0.702543488	33	3
11814	87	165	930	1159	RxS	2	B_26	1	2	73	98	0.156169379	0.702543488	34	3
11815	87	165	930	1159	RxS	2	B_26	1	2	73	101	0.156169379	0.702543488	35	3
11816	87	165	930	1159	RxS	2	B_26	1	1	95	124	0.156169379	0.236067869	35	2
11817	87	165	930	1159	RxS	2	B_26	1	1	77	110	0.156169379	0.236067869	34	2
11818	87	165	930	1159	RxS	2	B_26	2	3	89	131	1.005862791	1.167374272	33	2
11819	87	165	930	1159	RxS	2	B_26	0	0	77	123	-0.795480431	-0.795480431	32	2
11820	87	165	930	1159	RxS	2	B_26	2	2	61	88	1.005862791	0.702543488	31	2
11821	87	165	930	1159	RxS	2	B_26	1	2	76	108	0.156169379	0.702543488	31	1
11822	87	165	930	1159	RxS	2	B_26	2	5	70	114	1.005862791	2.1625283	32	1
11823	87	165	930	1159	RxS	2	B_26	1	1	77	104	0.156169379	0.236067869	33	1
11824	87	165	930	1159	RxS	2	B_26	0	0	83	111	-0.795480431	-0.795480431	34	1
11825	87	165	930	1159	RxS	2	B_26	0	0	79	123	-0.795480431	-0.795480431	35	1
11826	87	165	930	1159	RxS	3	C_26	2	2	91	109	0.986010839	0.459182431	62	50
11827	87	165	930	1159	RxS	3	C_26	2	2	82	105	0.986010839	0.459182431	63	50
11828	87	165	930	1159	RxS	3	C_26	2	2	81	99	0.986010839	0.459182431	64	50
11829	87	165	930	1159	RxS	3	C_26	2	3	64	74	0.986010839	0.877506535	65	50
11830	87	165	930	1159	RxS	3	C_26	1	1	79	92	0.09317988	0.078629325	65	49
11831	87	165	930	1159	RxS	3	C_26	2	4	85	103	0.986010839	1.253691808	64	49
11832	87	165	930	1159	RxS	3	C_26	1	1	75	94	0.09317988	0.078629325	63	49
11833	87	165	930	1159	RxS	3	C_26	2	1	81	95	0.986010839	0.078629325	62	49
11834	87	165	930	1159	RxS	3	C_26	2	2	68	81	0.986010839	0.459182431	61	49
11835	87	165	930	1159	RxS	3	C_26	2	2	73	96	0.986010839	0.459182431	61	48
11836	87	165	930	1159	RxS	3	C_26	2	1	78	90	0.986010839	0.078629325	62	48
11837	87	165	930	1159	RxS	3	C_26	1	1	85	100	0.09317988	0.078629325	63	48
11838	87	165	930	1159	RxS	3	C_26	2	3	74	101	0.986010839	0.877506535	65	48
11839	87	165	930	1159	RxS	3	C_26	0	0	76	96	-0.858635453	-0.856917958	65	47
11840	87	165	930	1159	RxS	3	C_26	2	5	59	76	0.986010839	1.882154427	64	47
11841	87	165	930	1159	RxS	3	C_26	2	1	86	111	0.986010839	0.078629325	63	47
11842	87	165	930	1159	RxS	3	C_26	2	2	75	96	0.986010839	0.459182431	62	47
11843	87	165	930	1159	RxS	3	C_26	0	0	78	88	-0.858635453	-0.856917958	61	47
11844	87	165	930	1159	RxS	3	C_26	0	0	84	98	-0.858635453	-0.856917958	61	46
11845	87	165	930	1159	RxS	3	C_26	0	0	69	86	-0.858635453	-0.856917958	62	46
11846	87	165	930	1159	RxS	3	C_26	1	1	72	88	0.09317988	0.078629325	63	46
11847	87	165	930	1159	RxS	3	C_26	1	3	84	117	0.09317988	0.877506535	64	46
11848	87	165	930	1159	RxS	3	C_26	2	4	80	112	0.986010839	1.253691808	65	46
11849	87	117	930	960	RxS	1	A_27	2	2	49	58	1.05914242	0.750266972	16	30
11850	87	117	930	960	RxS	1	A_27	1	1	75	89	0.202847986	0.243297122	17	30
11851	87	117	930	960	RxS	1	A_27	0	0	72	86	-0.782889953	-0.782889953	19	30
11852	87	117	930	960	RxS	1	A_27	2	2	63	71	1.05914242	0.750266972	20	30
11853	87	117	930	960	RxS	1	A_27	0	0	67	85	-0.782889953	-0.782889953	19	29
11854	87	117	930	960	RxS	1	A_27	2	2	63	76	1.05914242	0.750266972	18	29
11855	87	117	930	960	RxS	1	A_27	1	1	89	108	0.202847986	0.243297122	16	29
11856	87	117	930	960	RxS	1	A_27	0	0	75	80	-0.782889953	-0.782889953	16	28
11857	87	117	930	960	RxS	1	A_27	2	2	56	61	1.05914242	0.750266972	17	28
11858	87	117	930	960	RxS	1	A_27	1	2	89	106	0.202847986	0.750266972	18	28
11859	87	117	930	960	RxS	1	A_27	2	2	69	79	1.05914242	0.750266972	19	28
11860	87	117	930	960	RxS	1	A_27	0	0	60	65	-0.782889953	-0.782889953	20	28
11861	87	117	930	960	RxS	1	A_27	2	2	76	86	1.05914242	0.750266972	20	27
11862	87	117	930	960	RxS	1	A_27	0	0	51	61	-0.782889953	-0.782889953	19	27
11863	87	117	930	960	RxS	1	A_27	0	0	66	77	-0.782889953	-0.782889953	18	27
11864	87	117	930	960	RxS	1	A_27	2	2	66	72	1.05914242	0.750266972	17	27
11865	87	117	930	960	RxS	1	A_27	1	1	60	72	0.202847986	0.243297122	16	27
11866	87	117	930	960	RxS	1	A_27	2	4	83	104	1.05914242	1.680931762	16	26
11867	87	117	930	960	RxS	1	A_27	1	1	90	110	0.202847986	0.243297122	17	26
11868	87	117	930	960	RxS	1	A_27	2	1	74	80	1.05914242	0.243297122	18	26
11869	87	117	930	960	RxS	1	A_27	2	2	78	90	1.05914242	0.750266972	19	26
11870	87	117	930	960	RxS	1	A_27	0	0	80	88	-0.782889953	-0.782889953	20	26
11871	87	117	930	960	RxS	2	B_27	0	0	47	50	-0.795480431	-0.795480431	41	25
11872	87	117	930	960	RxS	2	B_27	0	0	60	65	-0.795480431	-0.795480431	43	25
11873	87	117	930	960	RxS	2	B_27	0	0	64	70	-0.795480431	-0.795480431	44	25
11874	87	117	930	960	RxS	2	B_27	0	0	62	68	-0.795480431	-0.795480431	45	25
11875	87	117	930	960	RxS	2	B_27	2	3	71	82	1.005862791	1.167374272	45	24
11876	87	117	930	960	RxS	2	B_27	2	1	46	50	1.005862791	0.236067869	44	24
11877	87	117	930	960	RxS	2	B_27	0	0	93	107	-0.795480431	-0.795480431	43	24
11878	87	117	930	960	RxS	2	B_27	0	0	63	72	-0.795480431	-0.795480431	42	24
11879	87	117	930	960	RxS	2	B_27	1	1	81	94	0.156169379	0.236067869	41	24
11880	87	117	930	960	RxS	2	B_27	2	3	81	89	1.005862791	1.167374272	41	23
11881	87	117	930	960	RxS	2	B_27	1	3	82	99	0.156169379	1.167374272	42	23
11882	87	117	930	960	RxS	2	B_27	0	0	58	61	-0.795480431	-0.795480431	43	23
11883	87	117	930	960	RxS	2	B_27	1	2	65	72	0.156169379	0.702543488	45	23
11884	87	117	930	960	RxS	2	B_27	2	1	59	66	1.005862791	0.236067869	45	22
11885	87	117	930	960	RxS	2	B_27	0	0	79	91	-0.795480431	-0.795480431	44	22
11886	87	117	930	960	RxS	2	B_27	2	3	65	75	1.005862791	1.167374272	43	22
11887	87	117	930	960	RxS	2	B_27	2	2	82	102	1.005862791	0.702543488	42	22
11888	87	117	930	960	RxS	2	B_27	2	1	61	68	1.005862791	0.236067869	41	22
11889	87	117	930	960	RxS	2	B_27	0	0	73	77	-0.795480431	-0.795480431	41	21
11890	87	117	930	960	RxS	2	B_27	2	2	58	66	1.005862791	0.702543488	42	21
11891	87	117	930	960	RxS	2	B_27	0	0	76	96	-0.795480431	-0.795480431	43	21
11892	87	117	930	960	RxS	2	B_27	2	1	57	69	1.005862791	0.236067869	44	21
11893	87	117	930	960	RxS	2	B_27	1	1	65	73	0.156169379	0.236067869	45	21
11894	87	117	930	960	RxS	3	C_27	2	3	71	88	0.986010839	0.877506535	56	5
11895	87	117	930	960	RxS	3	C_27	2	5	79	126	0.986010839	1.882154427	57	5
11896	87	117	930	960	RxS	3	C_27	1	3	74	86	0.09317988	0.877506535	58	5
11897	87	117	930	960	RxS	3	C_27	1	1	85	115	0.09317988	0.078629325	59	5
11898	87	117	930	960	RxS	3	C_27	2	2	82	115	0.986010839	0.459182431	60	5
11899	87	117	930	960	RxS	3	C_27	2	5	59	82	0.986010839	1.882154427	59	4
11900	87	117	930	960	RxS	3	C_27	1	3	76	92	0.09317988	0.877506535	58	4
11901	87	117	930	960	RxS	3	C_27	2	3	48	61	0.986010839	0.877506535	57	4
11902	87	117	930	960	RxS	3	C_27	2	2	56	75	0.986010839	0.459182431	56	4
11903	87	117	930	960	RxS	3	C_27	1	1	92	130	0.09317988	0.078629325	56	3
11904	87	117	930	960	RxS	3	C_27	1	1	76	102	0.09317988	0.078629325	57	3
11905	87	117	930	960	RxS	3	C_27	0	0	71	94	-0.858635453	-0.856917958	58	3
11906	87	117	930	960	RxS	3	C_27	2	1	58	68	0.986010839	0.078629325	59	3
11907	87	117	930	960	RxS	3	C_27	2	2	76	110	0.986010839	0.459182431	60	3
11908	87	117	930	960	RxS	3	C_27	2	2	65	86	0.986010839	0.459182431	60	2
11909	87	117	930	960	RxS	3	C_27	2	5	74	103	0.986010839	1.882154427	58	2
11910	87	117	930	960	RxS	3	C_27	2	5	78	110	0.986010839	1.882154427	57	2
11911	87	117	930	960	RxS	3	C_27	2	5	93	127	0.986010839	1.882154427	56	2
11912	87	117	930	960	RxS	3	C_27	1	2	61	84	0.09317988	0.459182431	56	1
11913	87	117	930	960	RxS	3	C_27	1	1	89	117	0.09317988	0.078629325	57	1
11914	87	117	930	960	RxS	3	C_27	2	4	64	77	0.986010839	1.253691808	58	1
11915	87	117	930	960	RxS	3	C_27	2	4	63	96	0.986010839	1.253691808	59	1
11916	87	117	930	960	RxS	3	C_27	2	2	60	84	0.986010839	0.459182431	60	1
11917	21	79	732	960	RxS	1	A_28	0	0	80	98	-0.782889953	-0.782889953	26	5
11918	21	79	732	960	RxS	1	A_28	0	0	105	124	-0.782889953	-0.782889953	27	5
11919	21	79	732	960	RxS	1	A_28	2	3	116	149	1.05914242	1.279026375	28	5
11920	21	79	732	960	RxS	1	A_28	0	0	95	122	-0.782889953	-0.782889953	29	5
11921	21	79	732	960	RxS	1	A_28	2	2	82	114	1.05914242	0.750266972	30	5
11922	21	79	732	960	RxS	1	A_28	0	0	102	154	-0.782889953	-0.782889953	30	4
11923	21	79	732	960	RxS	1	A_28	2	4	93	126	1.05914242	1.680931762	29	4
11924	21	79	732	960	RxS	1	A_28	2	5	112	144	1.05914242	2.258050009	28	4
11925	21	79	732	960	RxS	1	A_28	0	0	106	135	-0.782889953	-0.782889953	27	4
11926	21	79	732	960	RxS	1	A_28	0	0	70	85	-0.782889953	-0.782889953	26	4
11927	21	79	732	960	RxS	1	A_28	1	5	95	126	0.202847986	2.258050009	26	3
11928	21	79	732	960	RxS	1	A_28	2	3	110	136	1.05914242	1.279026375	27	3
11929	21	79	732	960	RxS	1	A_28	0	0	68	84	-0.782889953	-0.782889953	28	3
11930	21	79	732	960	RxS	1	A_28	2	3	90	124	1.05914242	1.279026375	29	3
11931	21	79	732	960	RxS	1	A_28	0	0	76	86	-0.782889953	-0.782889953	30	3
11932	21	79	732	960	RxS	1	A_28	2	4	73	113	1.05914242	1.680931762	30	2
11933	21	79	732	960	RxS	1	A_28	0	0	89	117	-0.782889953	-0.782889953	29	2
11934	21	79	732	960	RxS	1	A_28	0	0	92	118	-0.782889953	-0.782889953	28	2
11935	21	79	732	960	RxS	1	A_28	0	0	66	84	-0.782889953	-0.782889953	27	2
11936	21	79	732	960	RxS	1	A_28	0	0	60	87	-0.782889953	-0.782889953	26	1
11937	21	79	732	960	RxS	1	A_28	2	1	78	100	1.05914242	0.243297122	27	1
11938	21	79	732	960	RxS	1	A_28	2	5	79	120	1.05914242	2.258050009	28	1
11939	21	79	732	960	RxS	1	A_28	2	1	77	105	1.05914242	0.243297122	29	1
11940	21	79	732	960	RxS	1	A_28	2	2	80	108	1.05914242	0.750266972	30	1
11941	21	79	732	960	RxS	2	B_28	2	5	110	130	1.005862791	2.1625283	46	10
11942	21	79	732	960	RxS	2	B_28	2	3	74	102	1.005862791	1.167374272	47	10
11943	21	79	732	960	RxS	2	B_28	2	4	109	148	1.005862791	1.576528015	48	10
11944	21	79	732	960	RxS	2	B_28	0	0	76	93	-0.795480431	-0.795480431	49	10
11945	21	79	732	960	RxS	2	B_28	2	3	74	100	1.005862791	1.167374272	50	10
11946	21	79	732	960	RxS	2	B_28	2	5	68	94	1.005862791	2.1625283	50	9
11947	21	79	732	960	RxS	2	B_28	2	4	82	118	1.005862791	1.576528015	49	9
11948	21	79	732	960	RxS	2	B_28	2	1	60	85	1.005862791	0.236067869	48	9
11949	21	79	732	960	RxS	2	B_28	0	0	66	85	-0.795480431	-0.795480431	47	9
11950	21	79	732	960	RxS	2	B_28	1	2	89	122	0.156169379	0.702543488	46	9
11951	21	79	732	960	RxS	2	B_28	2	2	74	89	1.005862791	0.702543488	46	8
11952	21	79	732	960	RxS	2	B_28	1	1	69	81	0.156169379	0.236067869	47	8
11953	21	79	732	960	RxS	2	B_28	1	1	71	97	0.156169379	0.236067869	48	8
11954	21	79	732	960	RxS	2	B_28	1	1	70	87	0.156169379	0.236067869	49	8
11955	21	79	732	960	RxS	2	B_28	2	5	69	96	1.005862791	2.1625283	50	8
11956	21	79	732	960	RxS	2	B_28	2	3	47	64	1.005862791	1.167374272	50	7
11957	21	79	732	960	RxS	2	B_28	0	0	74	97	-0.795480431	-0.795480431	49	7
11958	21	79	732	960	RxS	2	B_28	2	3	87	116	1.005862791	1.167374272	48	7
11959	21	79	732	960	RxS	2	B_28	0	0	74	85	-0.795480431	-0.795480431	47	7
11960	21	79	732	960	RxS	2	B_28	0	0	88	114	-0.795480431	-0.795480431	46	7
11961	21	79	732	960	RxS	2	B_28	2	4	88	116	1.005862791	1.576528015	46	6
11962	21	79	732	960	RxS	2	B_28	2	3	107	148	1.005862791	1.167374272	47	6
11963	21	79	732	960	RxS	2	B_28	2	1	81	105	1.005862791	0.236067869	48	6
11964	21	79	732	960	RxS	2	B_28	2	4	76	99	1.005862791	1.576528015	49	6
11965	21	79	732	960	RxS	2	B_28	2	4	74	107	1.005862791	1.576528015	50	6
11966	21	79	732	960	RxS	3	C_28	0	0	64	75	-0.858635453	-0.856917958	66	20
11967	21	79	732	960	RxS	3	C_28	2	2	80	91	0.986010839	0.459182431	67	20
11968	21	79	732	960	RxS	3	C_28	2	5	83	97	0.986010839	1.882154427	68	20
11969	21	79	732	960	RxS	3	C_28	0	0	76	87	-0.858635453	-0.856917958	69	20
11970	21	79	732	960	RxS	3	C_28	2	2	79	89	0.986010839	0.459182431	70	20
11971	21	79	732	960	RxS	3	C_28	0	0	83	100	-0.858635453	-0.856917958	70	19
11972	21	79	732	960	RxS	3	C_28	0	0	58	65	-0.858635453	-0.856917958	69	19
11973	21	79	732	960	RxS	3	C_28	2	5	94	122	0.986010839	1.882154427	68	19
11974	21	79	732	960	RxS	3	C_28	1	1	92	103	0.09317988	0.078629325	67	19
11975	21	79	732	960	RxS	3	C_28	0	0	62	68	-0.858635453	-0.856917958	66	19
11976	21	79	732	960	RxS	3	C_28	2	5	70	79	0.986010839	1.882154427	66	18
11977	21	79	732	960	RxS	3	C_28	0	0	58	64	-0.858635453	-0.856917958	67	18
11978	21	79	732	960	RxS	3	C_28	2	5	86	106	0.986010839	1.882154427	68	18
11979	21	79	732	960	RxS	3	C_28	0	0	65	87	-0.858635453	-0.856917958	69	18
11980	21	79	732	960	RxS	3	C_28	2	5	61	80	0.986010839	1.882154427	70	18
11981	21	79	732	960	RxS	3	C_28	2	5	79	114	0.986010839	1.882154427	70	17
11982	21	79	732	960	RxS	3	C_28	1	1	57	72	0.09317988	0.078629325	69	17
11983	21	79	732	960	RxS	3	C_28	0	0	57	62	-0.858635453	-0.856917958	68	17
11984	21	79	732	960	RxS	3	C_28	0	0	53	58	-0.858635453	-0.856917958	67	17
11985	21	79	732	960	RxS	3	C_28	2	5	74	89	0.986010839	1.882154427	66	17
11986	21	79	732	960	RxS	3	C_28	0	0	59	68	-0.858635453	-0.856917958	66	16
11987	21	79	732	960	RxS	3	C_28	1	1	70	76	0.09317988	0.078629325	67	16
11988	21	79	732	960	RxS	3	C_28	0	0	57	59	-0.858635453	-0.856917958	68	16
11989	21	79	732	960	RxS	3	C_28	2	3	74	95	0.986010839	0.877506535	69	16
11990	21	79	732	960	RxS	3	C_28	0	0	63	73	-0.858635453	-0.856917958	70	16
11991	21	165	732	1159	RxS	1	A_29	2	2	73	88	1.05914242	0.750266972	21	40
11992	21	165	732	1159	RxS	1	A_29	1	1	56	74	0.202847986	0.243297122	22	40
11993	21	165	732	1159	RxS	1	A_29	2	2	54	72	1.05914242	0.750266972	23	40
11994	21	165	732	1159	RxS	1	A_29	2	2	68	94	1.05914242	0.750266972	24	40
11995	21	165	732	1159	RxS	1	A_29	2	4	72	96	1.05914242	1.680931762	25	40
11996	21	165	732	1159	RxS	1	A_29	0	0	54	70	-0.782889953	-0.782889953	25	39
11997	21	165	732	1159	RxS	1	A_29	2	3	76	106	1.05914242	1.279026375	24	39
11998	21	165	732	1159	RxS	1	A_29	1	3	103	125	0.202847986	1.279026375	23	39
11999	21	165	732	1159	RxS	1	A_29	0	0	37	48	-0.782889953	-0.782889953	22	39
[truncated: 965 more rows]
